# Supplementary material for: A mass rearing cost calculator for the control of Culex quinquefasciatus in Hawaiʻi using the incompatible insect technique
Source: Parasit Vectors. 2022 Dec 5;15:453. doi: 10.1186/s13071-022-05522-1 (PMC9724328; doi:10.1186/s13071-022-05522-1)
Supplement: Supplementary file 1 — Additional file 1: Code S1. Code used to infer infrastructure costs. The file contains two versions of the same code. The first outputs an .html document that will be placed in a folder called MosquitoCosts on the desktop of your computer. The MosquitoCosts folder will be automatically generated by the code. The .html document produced by this code should open automatically as a tab on your internet browser. The second version is the same code in the form of a function. The function outputs a table to an integrated development environment (IDE) such as RStudio, and can be used in R to enable additional modifications and report development. [file 13071_2022_5522_MOESM1_ESM.zip]

Archive with 3 entries (3 files):
- 1-Code_S1_PandV3.docx
- 2-Code_S1_PandV3.docx
- 3-Code_S1_PandV3.docx
