# Supplementary material for: A mass rearing cost calculator for the control of Culex quinquefasciatus in Hawaiʻi using the incompatible insect technique
Source: Parasit Vectors. 2022 Dec 5;15:453. doi: 10.1186/s13071-022-05522-1 (PMC9724328; doi:10.1186/s13071-022-05522-1)
Supplement: Supplementary file 2 — Additional file 2: Code S2. A folder containing all of the R markdown code used to develop the manuscript and example reports. The contents of this folder can be used to reproduce all analyses and reports presented here. [file 13071_2022_5522_MOESM2_ESM.zip]

Archive with 9 entries (8 files):
- Supp_Mat_Code_S2/
- Supp_Mat_Code_S2/Aedes_MosquitoReleaseTable_Fin.Rmd
- Supp_Mat_Code_S2/Itemized_Mosquito_Infra_Costs.bib
- Supp_Mat_Code_S2/MosquitoReleaseTable_IiwiAnalysis_Fin_PandV3.Rmd
- Supp_Mat_Code_S2/MosquitoRelease_Manuscript_FINAL_PandV3.Rmd
- Supp_Mat_Code_S2/MosquitoRelease_Manuscript_S1_PandV3.Rmd
- Supp_Mat_Code_S2/MosquitoRelease_Manuscript_S3_PandV3.Rmd
- Supp_Mat_Code_S2/MosquitoRelease_Manuscript_S4_PandV3.Rmd
- Supp_Mat_Code_S2/MosquitoRelease_Manuscript_S5_PandV3.Rmd
