# Supplementary material for: A mass rearing cost calculator for the control of Culex quinquefasciatus in Hawaiʻi using the incompatible insect technique
Source: Parasit Vectors. 2022 Dec 5;15:453. doi: 10.1186/s13071-022-05522-1 (PMC9724328; doi:10.1186/s13071-022-05522-1)
Supplement: Supplementary file 2 — Additional file 2: Code S2. A folder containing all of the R markdown code used to develop the manuscript and example reports. The contents of this folder can be used to reproduce all analyses and reports presented here. [file 13071_2022_5522_MOESM2_ESM.zip › Supp_Mat_Code_S2/Itemized_Mosquito_Infra_Costs.bib]

@manual{allaire21,
  type = {Manual},
  title = {Rmarkdown: {{Dynamic}} Documents for {{R}}},
  author = {Allaire, JJ and Xie, Yihui and McPherson, Jonathan and Luraschi, Javier and Ushey, Kevin and Atkins, Aron and Wickham, Hadley and Cheng, Joe and Chang, Winston and Iannone, Richard},
  year = {2021}
}

@article{ant,
  title = {Wolbachia Transinfections in {{{\emph{ Culex quinquefasciatus }}}} Generate Cytoplasmic Incompatibility},
  author = {Ant, T. H. and Herd, C. and Louis, F. and Failloux, A. B. and Sinkins, S. P.},
  journal = {Insect Molecular Biology},
  volume = {n/a},
  number = {n/a},
  issn = {1365-2583},
  doi = {10.1111/imb.12604},
  abstract = {Culex quinquefasciatus is an important mosquito vector of a number of viral and protozoan pathogens of humans and animals, and naturally carries the endosymbiont Wolbachia pipientis, strain wPip. Wolbachia are used in two distinct vector control strategies: firstly, population suppression caused by mating incompatibilities between mass-released transinfected males and wild females; and secondly, the spread of pathogen transmission-blocking strains through populations. Using embryonic microinjection, two novel Wolbachia transinfections were generated in C. quinquefasciatus using strains native to the mosquito Aedes albopictus: a wAlbB single infection, and a wPip plus wAlbA superinfection. The wAlbB infection showed full bidirectional cytoplasmic incompatibility (CI) with wild-type C. quinquefasciatus in reciprocal crosses. The wPipwAlbA superinfection showed complete unidirectional CI, and therefore population invasion potential. Whereas the wAlbB strain showed comparatively low overall densities, similar to the native wPip, the wPipwAlbA superinfection reached over 400-fold higher densities in the salivary glands compared to the native wPip, suggesting it may be a candidate for pathogen transmission blocking.},
  copyright = {\textcopyright{} 2019 The Authors. Insect Molecular Biology published by John Wiley \& Sons Ltd on behalf of Royal Entomological Society.},
  langid = {english},
  keywords = {Culex quinquefasciatus,cytoplasmic incompatibility,incompatible insect technique,population replacement,transinfection,Wolbachia}
}

@misc{arel-bundock22,
  title = {{{WDI}}: {{World}} Development Indicators and Other World Bank Data},
  author = {{Arel-Bundock}, Vincent},
  year = {2022}
}

@article{atkinson14,
  title = {Changing Climate and the Altitudinal Range of Avian Malaria in the {{Hawaiian Islands}} \textendash{} an Ongoing Conservation Crisis on the Island of {{Kaua}}'i},
  author = {Atkinson, Carter T. and Utzurrum, Ruth B. and Lapointe, Dennis A. and Camp, Richard J. and Crampton, Lisa H. and Foster, Jeffrey T. and Giambelluca, Thomas W.},
  year = {2014},
  journal = {Global Change Biology},
  volume = {20},
  number = {8},
  pages = {2426--2436},
  issn = {1365-2486},
  doi = {10.1111/gcb.12535},
  abstract = {Transmission of avian malaria in the Hawaiian Islands varies across altitudinal gradients and is greatest at elevations below 1500 m where both temperature and moisture are favorable for the sole mosquito vector, Culex quinquefasciatus, and extrinsic sporogonic development of the parasite, Plasmodium relictum. Potential consequences of global warming on this system have been recognized for over a decade with concerns that increases in mean temperatures could lead to expansion of malaria into habitats where cool temperatures currently limit transmission to highly susceptible endemic forest birds. Recent declines in two endangered species on the island of Kaua'i, the `Akikiki (Oreomystis bairdi) and `Akeke'e (Loxops caeruleirostris), and retreat of more common native honeycreepers to the last remaining high elevation habitat on the Alaka'i Plateau suggest that predicted changes in disease transmission may be occurring. We compared prevalence of malarial infections in forest birds that were sampled at three locations on the Plateau during 1994\textendash 1997 and again during 2007\textendash 2013, and also evaluated changes in the occurrence of mosquito larvae in available aquatic habitats during the same time periods. Prevalence of infection increased significantly at the lower (1100 m, 10.3\% to 28.2\%), middle (1250 m, 8.4\% to 12.2\%), and upper ends of the Plateau (1350 m, 2.0\% to 19.3\%). A concurrent increase in detections of Culex larvae in aquatic habitats associated with stream margins indicates that populations of the vector are also increasing. These increases are at least in part due to local transmission because overall prevalence in Kaua'i `Elepaio (Chasiempis sclateri), a sedentary native species, has increased from 17.2\% to 27.0\%. Increasing mean air temperatures, declining precipitation, and changes in streamflow that have taken place over the past 20 years are creating environmental conditions throughout major portions of the Alaka'i Plateau that support increased transmission of avian malaria.},
  copyright = {\textcopyright{} 2014 John Wiley \& Sons Ltd},
  langid = {english},
  keywords = {disease transmission,Hawai'i,honeycreeper,Plasmodium relictum,streamflow,threatened species}
}

@article{balestrino12,
  title = {A {{New Larval Tray}} and {{Rack System}} for {{Improved Mosquito Mass Rearing}}},
  author = {Balestrino, F. and Benedict, M. Q. and Gilles, J. R. L.},
  year = {2012},
  month = may,
  journal = {Journal of Medical Entomology},
  volume = {49},
  number = {3},
  pages = {595--605},
  publisher = {{Oxford Academic}},
  issn = {0022-2585},
  doi = {10.1603/ME11188},
  abstract = {Abstract. The requirement for efficient mosquito mass rearing technology has been one of the major obstacles preventing the large scale application of the Ster},
  langid = {english}
}

@incollection{baton21,
  title = {Combining the {{Incompatible}} and {{Sterile Insect Techniques}} for {{Pest}} and {{Vector Control}}},
  author = {Baton, Luke and Zhang, Dongjing and Li, Yongjun and Xi, Z.},
  year = {2021},
  month = feb,
  pages = {367--404},
  doi = {10.1201/9781003169239-20},
  isbn = {978-1-00-316923-9}
}

@article{beebe21,
  title = {Releasing Incompatible Males Drives Strong Suppression across Populations of Wild and {{Wolbachia-carrying}} {{{\emph{Aedes aegypti}}}} in {{Australia}}},
  author = {Beebe, Nigel W. and Pagendam, Dan and Trewin, Brendan J. and Boomer, Andrew and Bradford, Matt and Ford, Andrew and Liddington, Catherine and Bondarenco, Artiom and Barro, Paul J. De and Gilchrist, Joshua and Paton, Christopher and Staunton, Kyran M. and Johnson, Brian and Maynard, Andrew J. and Devine, Gregor J. and Hugo, Leon E. and Rasic, Gordana and Cook, Helen and Massaro, Peter and Snoad, Nigel and Crawford, Jacob E. and White, Bradley J. and Xi, Zhiyong and Ritchie, Scott A.},
  year = {2021},
  month = oct,
  journal = {Proceedings of the National Academy of Sciences},
  volume = {118},
  number = {41},
  publisher = {{National Academy of Sciences}},
  issn = {0027-8424, 1091-6490},
  doi = {10.1073/pnas.2106828118},
  abstract = {Releasing sterile or incompatible male insects is a proven method of population management in agricultural systems with the potential to revolutionize mosquito control. Through a collaborative venture with the ``Debug'' Verily Life Sciences team, we assessed the incompatible insect technique (IIT) with the mosquito vector Aedes aegypti in northern Australia in a replicated treatment control field trial. Backcrossing a US strain of Ae. aegypti carrying Wolbachia wAlbB from Aedes albopictus with a local strain, we generated a wAlbB2-F4 strain incompatible with both the wild-type (no Wolbachia) and wMel-Wolbachia Ae. aegypti now extant in North Queensland. The wAlbB2-F4 strain was manually mass reared with males separated from females using Verily sex-sorting technologies to obtain no detectable female contamination in the field. With community consent, we delivered a total of three million IIT males into three isolated landscapes of over 200 houses each, releasing {$\sim$}50 males per house three times a week over 20 wk. Detecting initial overflooding ratios of between 5:1 and 10:1, strong population declines well beyond 80\% were detected across all treatment landscapes when compared to controls. Monitoring through the following season to observe the ongoing effect saw one treatment landscape devoid of adult Ae. aegypti early in the season. A second landscape showed reduced adults, and the third recovered fully. These encouraging results in suppressing both wild-type and wMel-Ae. aegypti confirms the utility of bidirectional incompatibility in the field setting, show the IIT to be robust, and indicate that the removal of this arbovirus vector from human-occupied landscapes may be achievable.},
  chapter = {Biological Sciences},
  copyright = {Copyright \textcopyright{} 2021 the Author(s). Published by PNAS.. https://creativecommons.org/licenses/by/4.0/This open access article is distributed under Creative Commons Attribution License 4.0 (CC BY).},
  langid = {english},
  pmid = {34607949},
  keywords = {Aedes aegypti,arbovirus vector,biological control,incompatible insect technology,vector control}
}

@article{benedict18,
  title = {Recommendations for {{Laboratory Containment}} and {{Management}} of {{Gene Drive Systems}} in {{Arthropods}}},
  author = {Benedict, Mark Q. and Burt, Austin and Capurro, Margareth L. and De Barro, Paul and Handler, Alfred M. and Hayes, Keith R. and Marshall, John M. and Tabachnick, Walter J. and Adelman, Zach N.},
  year = {2018},
  month = jan,
  journal = {Vector-Borne and Zoonotic Diseases},
  volume = {18},
  number = {1},
  pages = {2--13},
  issn = {1530-3667, 1557-7759},
  doi = {10.1089/vbz.2017.2121},
  abstract = {Versatile molecular tools for creating driving transgenes and other invasive genetic factors present regulatory, ethical, and environmental challenges that should be addressed to ensure their safe use. In this article, we discuss driving transgenes and invasive genetic factors that can potentially spread after their introduction into a small proportion of individuals in a population. The potential of invasive genetic factors to increase their number in natural populations presents challenges that require additional safety measures not provided by previous recommendations regarding accidental release of arthropods. In addition to providing physical containment, invasive genetic factors require greater attention to strain management, including their distribution and identity confirmation. In this study, we focus on insects containing such factors with recommendations for investigators who are creating them, institutional biosafety committees charged with ensuring safety, funding agencies providing support, those managing insectaries handling these materials who are responsible for containment, and other persons who will be receiving insects\textemdash transgenic or not\textemdash from these facilities. We give specific examples of efforts to modify mosquitoes for mosquito-borne disease control, but similar considerations are relevant to other arthropods that are important to human health, the environment, and agriculture.},
  langid = {english}
}

@article{bhlpart57843,
  title = {Neotype Designation of Culex Quinquefasciatus Say (Diptera: {{Culicidae}})},
  author = {Sirivanakarn, S and White, G B},
  year = {1978},
  journal = {Proceedings of the Entomological Society of Washington},
  volume = {80},
  pages = {360--372},
  publisher = {{Washington, etc, Entomological Society of Washington,}},
  copyright = {In copyright. Digitized with the permission of the rights holder.},
  file = {E\:\\ZoteroLibrary\\zotero\\storage\\YNLD5IRM\\1491348i00055252.pdf}
}

@article{bouyer20,
  title = {Yes, {{Irradiated Sterile Male Mosquitoes Can Be Sexually Competitive}}!},
  author = {Bouyer, J{\'e}r{\'e}my and Vreysen, Marc J. B.},
  year = {2020},
  month = nov,
  journal = {Trends in Parasitology},
  volume = {36},
  number = {11},
  pages = {877--880},
  publisher = {{Elsevier}},
  issn = {1471-4922, 1471-5007},
  doi = {10.1016/j.pt.2020.09.005},
  langid = {english},
  pmid = {33036938},
  keywords = {Aedes,Anopheles,dengue,Fried competitiveness index,malaria,sterile insect technique}
}

@article{brady20,
  title = {The Cost-Effectiveness of Controlling Dengue in {{Indonesia}} Using {{wMel Wolbachia}} Released at Scale: A Modelling Study},
  shorttitle = {The Cost-Effectiveness of Controlling Dengue in {{Indonesia}} Using {{wMel Wolbachia}} Released at Scale},
  author = {Brady, Oliver J. and Kharisma, Dinar D. and Wilastonegoro, Nandyan N. and O'Reilly, Kathleen M. and Hendrickx, Emilie and Bastos, Leonardo S. and Yakob, Laith and Shepard, Donald S.},
  year = {2020},
  month = jul,
  journal = {BMC Medicine},
  volume = {18},
  number = {1},
  pages = {186},
  issn = {1741-7015},
  doi = {10.1186/s12916-020-01638-2},
  abstract = {Release of virus-blocking Wolbachia-infected mosquitoes is an emerging disease control strategy that aims to control dengue and other arboviral infections. Early entomological data and modelling analyses have suggested promising outcomes, and wMel Wolbachia releases are now ongoing or planned in 12 countries. To help inform government, donor, or philanthropist decisions on scale-up beyond single city releases, we assessed this technology's cost-effectiveness under alternative programmatic options.},
  keywords = {Cost-effectiveness analysis,Dengue,Indonesia,Maps,Model,Mosquito,Policy,Spatial,Wolbachia},
  file = {E\:\\ZoteroLibrary\\zotero\\storage\\AG96Q3KT\\Brady et al. - 2020 - The cost-effectiveness of controlling dengue in In.pdf;E\:\\ZoteroLibrary\\zotero\\storage\\PXTR5XMA\\s12916-020-01638-2.html}
}

@misc{ching21,
  title = {Wolbachia-Mediated Sterility Suppresses {{{\emph{Aedes aegypti}}}} Populations in the Urban Tropics},
  author = {Ching, Ng Lee and {The Project Wolbachia-Singapore Consortium}},
  year = {2021},
  month = jun,
  pages = {2021.06.16.21257922},
  publisher = {{medRxiv}},
  issn = {2125-7922},
  doi = {10.1101/2021.06.16.21257922},
  abstract = {Incompatible insect technique (IIT) via releases of male Wolbachia-infected mosquitoes is a promising tool for dengue control. In a three-year trial in Singaporean high-rise housing estates, we demonstrated that Wolbachia-based IIT dramatically reduces both wildtype Aedes aegypti populations [reductions of 92.7\% (95\% CI: 84.7\%\textendash 95.8\%) and 98.3\% (97.7\%\textendash 99.8\%)] and dengue incidence [reductions of 71\% (43\%-87\%) to 88\% (57\%-99\%)] in the targeted areas. The study highlights the need to ensure adequate vertical distribution of released males in high-rise buildings, address immigration of wildtype females from neighboring areas, and prevent and mitigate stable establishment of Wolbachia in field mosquito populations. Our results demonstrate the potential of Wolbachia-based IIT (supplemented with irradiation, in Singapore's context) for strengthening dengue control in tropical cities, where dengue burden is the greatest. One Sentence Summary Releases of male Wolbachia-infected Aedes aegypti suppress dengue mosquitoes and reduce dengue incidence in high-rise urban areas in Singapore.},
  copyright = {\textcopyright{} 2021, Posted by Cold Spring Harbor Laboratory. This pre-print is available under a Creative Commons License (Attribution-NonCommercial-NoDerivs 4.0 International), CC BY-NC-ND 4.0, as described at http://creativecommons.org/licenses/by-nc-nd/4.0/},
  langid = {english},
  file = {E\:\\ZoteroLibrary\\zotero\\storage\\3P2TMA32\\Consortium and Ching - 2021 - Wolbachia-mediated sterility suppresses Aedes aegy.pdf;E\:\\ZoteroLibrary\\zotero\\storage\\PAY82T5K\\2021.06.16.html}
}

@article{crawford20,
  title = {Efficient Production of Male {{Wolbachia}} -{{Infected}} {{{\emph{Aedes aegypti }}}}Mosquitoes Enables Large-Scale Suppression of Wild Populations},
  author = {Crawford, Jacob E. and Clarke, David W. and Criswell, Victor and Desnoyer, Mark and Cornel, Devon and Deegan, Brittany and Gong, Kyle and Hopkins, Kaycie C. and Howell, Paul and Hyde, Justin S. and Livni, Josh and Behling, Charlie and Benza, Renzo and Chen, Willa and Dobson, Karen L. and Eldershaw, Craig and Greeley, Daniel and Han, Yi and Hughes, Bridgette and Kakani, Evdoxia and Karbowski, Joe and Kitchell, Angus and Lee, Erika and Lin, Teresa and Liu, Jianyi and Lozano, Martin and MacDonald, Warren and Mains, James W. and Metlitz, Matty and Mitchell, Sara N. and Moore, David and Ohm, Johanna R. and Parkes, Kathleen and Porshnikoff, Alexandra and Robuck, Chris and Sheridan, Martin and Sobecki, Robert and Smith, Peter and Stevenson, Jessica and Sullivan, Jordan and Wasson, Brian and Weakley, Allison M. and Wilhelm, Mark and Won, Joshua and Yasunaga, Ari and Chan, William C. and Holeman, Jodi and Snoad, Nigel and Upson, Linus and Zha, Tiantian and Dobson, Stephen L. and Mulligan, F. Steven and Massaro, Peter and White, Bradley J.},
  year = {2020},
  month = apr,
  journal = {Nature Biotechnology},
  volume = {38},
  number = {4},
  pages = {482--492},
  publisher = {{Nature Publishing Group}},
  issn = {1546-1696},
  doi = {10.1038/s41587-020-0471-x},
  abstract = {The range of the mosquito Aedes aegypti continues to expand, putting more than two billion people at risk of arboviral infection. The sterile insect technique (SIT) has been used to successfully combat agricultural pests at large scale, but not mosquitoes, mainly because of challenges with consistent production and distribution of high-quality male mosquitoes. We describe automated processes to rear and release millions of competitive, sterile male Wolbachia-infected mosquitoes, and use of these males in a large-scale suppression trial in Fresno County, California. In 2018, we released 14.4 million males across three replicate neighborhoods encompassing 293 hectares. At peak mosquito season, the number of female mosquitoes was 95.5\% lower (95\% CI, 93.6\textendash 96.9) in release areas compared to non-release areas, with the most geographically isolated neighborhood reaching a 99\% reduction. This work demonstrates the high efficacy of mosquito SIT in an area ninefold larger than in previous similar trials, supporting the potential of this approach in public health and nuisance-mosquito eradication programs.},
  copyright = {2020 The Author(s), under exclusive licence to Springer Nature America, Inc.},
  langid = {english}
}

@article{crawford20a,
  title = {Efficient Production of Male {{Wolbachia-infected}} {{{\emph{Aedes aegypti}}}} Mosquitoes Enables Large-Scale Suppression of Wild Populations},
  author = {Crawford, Jacob E. and Clarke, David W. and Criswell, Victor and Desnoyer, Mark and Cornel, Devon and Deegan, Brittany and Gong, Kyle and Hopkins, Kaycie C. and Howell, Paul and Hyde, Justin S. and Livni, Josh and Behling, Charlie and Benza, Renzo and Chen, Willa and Dobson, Karen L. and Eldershaw, Craig and Greeley, Daniel and Han, Yi and Hughes, Bridgette and Kakani, Evdoxia and Karbowski, Joe and Kitchell, Angus and Lee, Erika and Lin, Teresa and Liu, Jianyi and Lozano, Martin and MacDonald, Warren and Mains, James W. and Metlitz, Matty and Mitchell, Sara N. and Moore, David and Ohm, Johanna R. and Parkes, Kathleen and Porshnikoff, Alexandra and Robuck, Chris and Sheridan, Martin and Sobecki, Robert and Smith, Peter and Stevenson, Jessica and Sullivan, Jordan and Wasson, Brian and Weakley, Allison M. and Wilhelm, Mark and Won, Joshua and Yasunaga, Ari and Chan, William C. and Holeman, Jodi and Snoad, Nigel and Upson, Linus and Zha, Tiantian and Dobson, Stephen L. and Mulligan, F. Steven and Massaro, Peter and White, Bradley J.},
  year = {2020},
  month = apr,
  journal = {Nature Biotechnology},
  volume = {38},
  number = {4},
  pages = {482--492},
  publisher = {{Nature Publishing Group}},
  issn = {1546-1696},
  doi = {10.1038/s41587-020-0471-x},
  abstract = {The range of the mosquito Aedes aegypti continues to expand, putting more than two billion people at risk of arboviral infection. The sterile insect technique (SIT) has been used to successfully combat agricultural pests at large scale, but not mosquitoes, mainly because of challenges with consistent production and distribution of high-quality male mosquitoes. We describe automated processes to rear and release millions of competitive, sterile male Wolbachia-infected mosquitoes, and use of these males in a large-scale suppression trial in Fresno County, California. In 2018, we released 14.4 million males across three replicate neighborhoods encompassing 293 hectares. At peak mosquito season, the number of female mosquitoes was 95.5\% lower (95\% CI, 93.6\textendash 96.9) in release areas compared to non-release areas, with the most geographically isolated neighborhood reaching a 99\% reduction. This work demonstrates the high efficacy of mosquito SIT in an area ninefold larger than in previous similar trials, supporting the potential of this approach in public health and nuisance-mosquito eradication programs.},
  copyright = {2020 The Author(s), under exclusive licence to Springer Nature America, Inc.},
  langid = {english}
}

@article{curtis82,
  title = {A Field Trial on Control of {{{\emph{Culex quinquefasciatus}}}} by Release of Males of a Strain Integrating Cytoplasmic Incompatibility and a Translocation},
  author = {Curtis, C. F. and Brooks, G. D. and Ansari, M. A. and Grover, K. K. and Krishnamurthy, B. S. and Rajagopalan, P. K. and Sharma, L. S. and Sharma, V. P. and Singh, D. and Singh, K. R. P. and Yasuno, M.},
  year = {1982},
  month = mar,
  journal = {Entomologia Experimentalis et Applicata},
  volume = {31},
  number = {2-3},
  pages = {181--190},
  issn = {00138703},
  doi = {10.1111/j.1570-7458.1982.tb03133.x},
  langid = {english},
  file = {E\:\\ZoteroLibrary\\zotero\\storage\\C9U2WWGR\\Curtis et al. - 1982 - A field trial on control of Culex quinquefascia.pdf}
}

@article{damiens19,
  title = {Aedes Albopictus {{Adult Medium Mass Rearing}} for {{SIT Program Development}}},
  author = {Damiens, David and Marquereau, Lucie and Lebon, Cyrille and Le Goff, Gilbert and Gaudillat, Benjamin and {Habchi-Hanriot}, Nausicaa and Gouagna, Louis-Cl{\'e}ment},
  year = {2019},
  month = aug,
  journal = {Insects},
  volume = {10},
  number = {8},
  pages = {246},
  issn = {2075-4450},
  doi = {10.3390/insects10080246},
  abstract = {For the production of several hundred thousands of Aedes albopictus sterile males for the implementation of a Sterile Insect Technique (SIT) program, no costly mass-rearing equipment is needed during the initial phases, as optimized rearing at laboratory scale can be sufficient for the first steps. The aim of this study was to maximize the egg production by optimizing adult rearing methods for Ae. albopictus. The effect of parameters such as male/female ratio, density of adults, membrane type for blood feeding, quantity of blood delivered, continuous or discontinuous blood feeding, and surface of substrates for egg laying on overall egg production was tested to find optimized conditions. Based on the number of eggs produced per cage in response to the parameters tested, the optimum cage set-up was seen to be 1500 adults in a 30 \texttimes{} 30 \texttimes{} 30 cm cage with a male/female sex ratio of 1:3, fed by fresh bovine blood for periods of 30 min using a cellulose membrane covering a 10 cm stainless steel plate heated by a Hemotek device, and the provision of five oviposition cups to collect eggs. With this set-up, production per cage can reach a maximum of 35,000 eggs per week.},
  pmcid = {PMC6723893},
  pmid = {31405080},
  file = {E\:\\ZoteroLibrary\\zotero\\storage\\SV3U2SR6\\Damiens et al. - 2019 - Aedes albopictus Adult Medium Mass Rearing for SIT.pdf}
}

@article{david12,
  title = {Bionomics of {{{\emph{Culex quinquefasciatus}}}} within Urban Areas of {{Rio}} de {{Janeiro}}, {{Southeastern Brazil}}},
  author = {David, Mariana Rocha and Ribeiro, Gabriel Sylvestre and {de Freitas}, Rafael Maciel},
  year = {2012},
  month = oct,
  journal = {Revista de Sa\'ude P\'ublica},
  volume = {46},
  number = {5},
  pages = {858--865},
  publisher = {{Faculdade de Sa\'ude P\'ublica da Universidade de S\~ao Paulo}},
  issn = {0034-8910},
  doi = {10.1590/S0034-89102012000500013},
  langid = {english}
}

@article{decastroponcio21,
  title = {Novel {{Sterile Insect Technology Program Results}} in {{Suppression}} of a {{Field Mosquito Population}} and {{Subsequently}} to {{Reduced Incidence}} of {{Dengue}}},
  author = {{de Castro Poncio}, Lisiane and {dos Anjos}, Filipe Apolin{\'a}rio and {de Oliveira}, Deborah A and Rebechi, D{\'e}bora and {de Oliveira}, Rodrigo Neves and Chitolina, Rodrigo Faitta and Fermino, Marise Lopes and Bernardes, Luciano G and Guimar{\~a}es, Danton and Lemos, Pedro A and Silva, Marcelo N E and Silvestre, Rodrigo G M and Bernardes, Emerson Soares and Paldi, Nitzan},
  year = {2021},
  month = jan,
  journal = {The Journal of Infectious Diseases},
  number = {jiab049},
  issn = {0022-1899},
  doi = {10.1093/infdis/jiab049},
  abstract = {There is a steady rise in the global incidence of Aedes-borne arbovirus disease. It has become urgent to develop alternative solutions for mosquito vector control. We developed a new method of sterilization of male mosquitoes with the goal to suppress a local Aedes aegypti population and to prevent the spread of dengue.Sterile male mosquitoes were produced from a locally acquired Ae. aegypti colony by using a treatment that includes double-stranded RNA and thiotepa. A field study was conducted with sterile mosquito releases being performed on a weekly basis in predefined areas. There were 2 intervention periods (INT1 and INT2), with treatment and control areas reversed between INT1 and INT2.During INT1, releases in the treated area resulted in up to 91.4\% reduction of live progeny of field Ae. aegypti mosquitoes recorded over time, while the control neighborhoods (no releases of sterile male mosquitoes) remained highly infested. The successful implementations of the program during INT1 and INT2 were associated with 15.9-fold and 13.7-fold lower incidences of dengue in the treated area compared to the control areas, respectively.Our data show the success of this new sterile insect technology-based program in preventing the spread of dengue.}
}

@misc{divisionofforestryandwildlifedlnr15,
  type = {Vector Digital Data},
  title = {Reserves},
  author = {{Division of Forestry and Wildlife, DLNR}},
  year = {2015},
  month = jul,
  address = {{Honolulu, HI}},
  abstract = {Various reserves, preserves, parks, etc. as of September 2021. Reserve boundaries are generally based off of the County's tax map key (TMK) layer. Kauai County TMK 2012, Maui County TMK 2016, Honolulu and Hawaii Counties 2020. Since boundaries from other agencies are derived from different source scales, these boundaries are modified to match the TMK layer with exceptions. Note: Kaumahina State Recreation Area on Maui was digitized from USGS 7.5 minute topographic map.Modified and renamed Helemano Wilderness Area to Ewa Forest Reserve (Helemano Sec.); Modified Upper Waiakea FR 12/20; Addition Kahoolawe Island Reserve, Helemano Wilderness Area 08/20; Update to Hakalau Wildlife Refuge, Kona Section12/19; Addition to Lihue-Koloa FR 12/19; Update to West Maui FR 10/19; Addition to Lihue-Koloa FR 8/19; Update to Honolulu FR, Waimanalo FR and Round Top FR 7/18/18; Addition of Honouliuli NM 1/30/17; Addition of Kiholo SPR 11/03/17; Updated Puu Ka Pele FR; Nounou FR; Na Pali Kona FR; Kaohe Mitigation 9/27/17; Na Pali Kona FR \&amp; Alakai WP 6/29/17; Update to Pouhala Marsh WS and Kanaha Pond WS 5/31/17; Added Kalauao FR, Update to Waimanalo FR and Mana FR 5/16/17; Update to Kawainui Marsh W.S. 4/12/17; Update to Honolulu FR and Mauna Kea FR 01/20/17; Addition of Kure WS10/24/16. Update to Island of Oahu Waiahole FR and Kaneohe FR 9/30/16; Molokai FR and Kipahulu FR 7/7/16; Island of Hawaii Kohala FR, Hamakua FR, Mauna Kea FR, Honualua FR, Malama-Ki FR and Puu O Umi NAR 4/15/16; Forest Reserves (Kauai, Oahu, and Hawaii); Natural Area Reservess (Hawaii and Maui); National Wildlife Refuges (Statewide); National Parks (Hawaii and Maui); The Nature Conservancy (Hawaii and Maui). Additional updates to: Nanakuli F.R., Lualualei F.R., Honouliuli F.R. 2/18/16; Maui Motocross Track 2/8/16; Honuaula F.R., Kohala F.R. (Waimanu Sec.),Kaohe Mitigation \&amp; Puu Mali Mitigation1/28/16; Kahua Coop GMA 12/16/15; Waimanalo Forest Reserve 10/2/15; Kuia NAR 9/22 /15; removed Ookala Coop GMA 12/16/15. For additional information, please refer to metadata at https://files.hawaii.gov/dbedt/op/gis/data/reserves\_summary.pdf or contact Hawaii Statewide GIS Program, Office of Planning and Sustainable Development, State of Hawaii; PO Box 2359, Honolulu, Hi. 96804; (808) 587-2846; email: gis@hawaii.gov; Website: https://planning.hawaii.gov/gis.}
}

@book{dyck05,
  title = {Sterile {{Insect Technique}}: {{Principles}} and {{Practice}} in {{Area-Wide Integrated Pest Management}}},
  shorttitle = {Sterile {{Insect Technique}}},
  editor = {Dyck, V. A. and Hendrichs, J. and Robinson, A. S.},
  year = {2005},
  publisher = {{Springer Netherlands}},
  doi = {10.1007/1-4020-4051-2},
  abstract = {The sterile insect technique (SIT) is an environment-friendly method of pest control that integrates well into area-wide integrated pest management (AW-IPM) programmes. A first of its kind, this book takes a generic, comprehensive, and global approach in describing the principles and practice of the SIT. The strengths and weaknesses, and successes and failures, of the SIT are evaluated openly and fairly from a scientific perspective. The SIT is applicable to some major pests of plant, animal and human health importance, and criteria are provided to guide in the selection of pests appropriate for the SIT. A great variety of subjects are covered, from the history of the SIT to improved prospects for its future application. The major chapters discuss the principles, technical components, and application of sterile insects. The four main strategic options in using the SIT \textemdash{} suppression, containment, prevention, and eradication \textemdash{} with examples of each option, are described in detail. Other chapters deal with supportive technologies, economic, environmental, and management considerations, and the socio-economic impact of AW-IPM programmes that integrate the SIT. This book provides a wealth of information and reference material never before available in one volume. It will be a standard reference on the subject for many years. The authors, from 19 countries, are highly experienced in the subject, and reflect the international character of SIT activities. Since no university offers courses on the SIT, the book's audience will be mainly students in general animal and plant health courses, but the in-depth reviews of all aspects of the SIT and its integration into AW-IPM programmes will be of great value to researchers, teachers, animal and plant health practitioners, and policy makers.},
  isbn = {978-1-4020-4050-4},
  langid = {english}
}

@book{dyck05a,
  title = {Sterile {{Insect Technique}}: {{Principles}} and {{Practice}} in {{Area-Wide Integrated Pest Management}}},
  shorttitle = {Sterile {{Insect Technique}}},
  editor = {Dyck, V. A. and Hendrichs, J. and Robinson, A. S.},
  year = {2005},
  publisher = {{Springer Netherlands}},
  doi = {10.1007/1-4020-4051-2},
  abstract = {The sterile insect technique (SIT) is an environment-friendly method of pest control that integrates well into area-wide integrated pest management (AW-IPM) programmes. A first of its kind, this book takes a generic, comprehensive, and global approach in describing the principles and practice of the SIT. The strengths and weaknesses, and successes and failures, of the SIT are evaluated openly and fairly from a scientific perspective. The SIT is applicable to some major pests of plant, animal and human health importance, and criteria are provided to guide in the selection of pests appropriate for the SIT. A great variety of subjects are covered, from the history of the SIT to improved prospects for its future application. The major chapters discuss the principles, technical components, and application of sterile insects. The four main strategic options in using the SIT \textemdash{} suppression, containment, prevention, and eradication \textemdash{} with examples of each option, are described in detail. Other chapters deal with supportive technologies, economic, environmental, and management considerations, and the socio-economic impact of AW-IPM programmes that integrate the SIT. This book provides a wealth of information and reference material never before available in one volume. It will be a standard reference on the subject for many years. The authors, from 19 countries, are highly experienced in the subject, and reflect the international character of SIT activities. Since no university offers courses on the SIT, the book's audience will be mainly students in general animal and plant health courses, but the in-depth reviews of all aspects of the SIT and its integration into AW-IPM programmes will be of great value to researchers, teachers, animal and plant health practitioners, and policy makers.},
  isbn = {978-1-4020-4050-4},
  langid = {english}
}

@article{fao08,
  title = {Model Business Plan for a Sterile Insect Production Facility},
  author = {Fao, Joint},
  year = {2008},
  journal = {undefined},
  abstract = {This report is aimed at private sector involvement in the production phase of sterile insects for use in pest control. It is a guideline or tool to support the development of more specific business plans that will need to be prepared on a case by case basis, taking into account the species to be reared and the location of the facility. It provides the international perspective on a number of issues of importance for a sterile insect production facility. While some of the points raised will be well known by everybody working in the sector and are included to inform potential investors, other findings present new challenges to production facility managers, whether in private industry or government organizations.},
  langid = {english}
}

@book{faoiaea12,
  title = {The {{FAO}}/{{IAEA Spreadsheet}} for {{Designing}} and {{Operation}} of {{Insect Mass Rearing Facilities}}: {{Procedures Manual}}},
  shorttitle = {The {{FAO}}/{{IAEA Spreadsheet}} for {{Designing}} and {{Operation}} of {{Insect Mass Rearing Facilities}}},
  author = {{FAO/IAEA}},
  editor = {C. C{\'a}ceres},
  year = {2012},
  series = {{{FAO Plant Production}} and {{Protection Paper}}},
  number = {1020},
  publisher = {{FAO}},
  address = {{Rome, Italy}},
  abstract = {The sterile insect technique has in many countries become an important control tactic for integration in area-wide integrated pest management programmes against fruit flies of economic importance. An important prerequisite of these programmes is the availability of adequate numbers of  sterile male flies that are produced in large mass-rearing facilities. This document combines an interactive spread sheet in Excel on a CD Rom and a  procedures manual to assist in technical and economic decisio n making with the design, costing, construction, equipping and operating of such  mass-rearing facilities. The model can be used by managers as a support tool for facility design, required investments and financial planning of  facilities of different sizes using different scenarios. The software was designed using the Mediterranean fruit fly (Ceratitis capitata) as a model for planning insect mass-rearing facilities, but its default settings can be easily  changed to suit any other fruit fly  or other pest insect. The manual includes an appendix on site selection and biological/physical  factors that need to be considered when constructing a facility and another  appendix on criteria that are relevant for selecting the location and  establishment of mass-rearing facilities.},
  langid = {english},
  keywords = {computer applications,decision support systems,insect control,mass rearing,project design,rearing techniques,site factors},
  file = {E\:\\ZoteroLibrary\\zotero\\storage\\5MAC3EK5\\CÁCERES and Plant Production and Protection Division - 2012 - The FAOIAEA Spreadsheet for Designing and Operati.pdf}
}

@book{faoiaea19,
  title = {Spreadsheet for {{Designing}} {{{\emph{Aedes}}}} {{Mosquito Mass-Rearing}} and {{Release Facilities Version}} 1.0},
  author = {{FAO/IAEA}},
  editor = {{R. Argil\'es} and {C. C\'aceres} and {J. Bouyer}},
  year = {2019},
  edition = {First},
  publisher = {{Food and Agriculture Organization of the United Nations/International Atomic Energy Agency}},
  address = {{Vienna, Austria}},
  langid = {english},
  file = {E\:\\ZoteroLibrary\\zotero\\storage\\HJ2E8MI8\\spreadsheet-for-designing-aedes-mosquito-mass-rearing-and-release-facilities-version-10.html}
}

@article{fortini15,
  title = {Large-{{Scale Range Collapse}} of {{Hawaiian Forest Birds}} under {{Climate Change}} and the {{Need}} 21st {{Century Conservation Options}}},
  author = {Fortini, Lucas B. and Vorsino, Adam E. and Amidon, Fred A. and Paxton, Eben H. and Jacobi, James D.},
  year = {2015},
  month = oct,
  journal = {PLOS ONE},
  volume = {10},
  number = {10},
  pages = {e0140389},
  publisher = {{Public Library of Science}},
  issn = {1932-6203},
  doi = {10.1371/journal.pone.0140389},
  abstract = {Hawaiian forest birds serve as an ideal group to explore the extent of climate change impacts on at-risk species. Avian malaria constrains many remaining Hawaiian forest bird species to high elevations where temperatures are too cool for malaria's life cycle and its principal mosquito vector. The impact of climate change on Hawaiian forest birds has been a recent focus of Hawaiian conservation biology, and has centered on the links between climate and avian malaria. To elucidate the differential impacts of projected climate shifts on species with known varying niches, disease resistance and tolerance, we use a comprehensive database of species sightings, regional climate projections and ensemble distribution models to project distribution shifts for all Hawaiian forest bird species. We illustrate that, under a likely scenario of continued disease-driven distribution limitation, all 10 species with highly reliable models (mostly narrow-ranged, single-island endemics) are expected to lose {$>$}50\% of their range by 2100. Of those, three are expected to lose all range and three others are expected to lose {$>$}90\% of their range. Projected range loss was smaller for several of the more widespread species; however improved data and models are necessary to refine future projections. Like other at-risk species, Hawaiian forest birds have specific habitat requirements that limit the possibility of range expansion for most species, as projected expansion is frequently in areas where forest habitat is presently not available (such as recent lava flows). Given the large projected range losses for all species, protecting high elevation forest alone is not an adequate long-term strategy for many species under climate change. We describe the types of additional conservation actions practitioners will likely need to consider, while providing results to help with such considerations.},
  langid = {english},
  keywords = {Avian malaria,Birds,Climate change,Conservation science,Forests,Invasive species,Islands,Rain}
}

@article{garcia19,
  title = {Matching the Genetics of Released and Local {{{\emph{Aedes aegypti}}}} Populations Is Critical to Assure {{Wolbachia}} Invasion},
  author = {Garcia, Gabriela de Azambuja and Sylvestre, Gabriel and Aguiar, Raquel and {da Costa}, Guilherme Borges and Martins, Ademir Jesus and Lima, Jos{\'e} Bento Pereira and Petersen, Martha T. and {Louren{\c c}o-de-Oliveira}, Ricardo and Shadbolt, Marion F. and Ra{\v s}i{\'c}, Gordana and Hoffmann, Ary A. and Villela, Daniel A. M. and Dias, Fernando B. S. and Dong, Yi and O'Neill, Scott L. and Moreira, Luciano A. and {Maciel-de-Freitas}, Rafael},
  year = {2019},
  month = jan,
  journal = {PLOS Neglected Tropical Diseases},
  volume = {13},
  number = {1},
  pages = {e0007023},
  publisher = {{Public Library of Science}},
  issn = {1935-2735},
  doi = {10.1371/journal.pntd.0007023},
  abstract = {Background Traditional vector control approaches such as source reduction and insecticide spraying have limited effect on reducing Aedes aegypti population. The endosymbiont Wolbachia is pointed as a promising tool to mitigate arbovirus transmission and has been deployed worldwide. Models predict a rapid increase on the frequency of Wolbachia-positive Aedes aegypti mosquitoes in local settings, supported by cytoplasmic incompatibility (CI) and high maternal transmission rate associated with the wMelBr strain. Methodology/principle findings Wolbachia wMelBr strain was released for 20 consecutive weeks after receiving {$>$}87\% approval of householders of the isolated community of Tubiacanga, Rio de Janeiro. wMelBr frequency plateued\textasciitilde 40\% during weeks 7\textendash 19, peaked 65\% but dropped as releases stopped. A high (97.56\%) maternal transmission was observed. Doubling releases and deploying mosquitoes with large wing length and low laboratory mortality produced no detectable effects on invasion trend. By investigating the lab colony maintenance procedures backwardly, pyrethroid resistant genotypes in wMelBr decreased from 68\% to 3.5\% after 17 generations. Therefore, we initially released susceptible mosquitoes in a local population highly resistant to pyrethroids which, associated with the over use of insecticides by householders, ended jeopardizing Wolbachia invasion. A new strain (wMelRio) was produced after backcrossing wMelBr females with males from field to introduce mostly pyrethroid resistance alleles. The new strain increased mosquito survival but produced relevant negative effects on Ae. aegypti fecundity traits, reducing egg clutche size and egg hatch. Despite the cost on fitness, wMelRio successful established where wMelBr failed, revealing that matching the local population genetics, especially insecticide resistance background, is critical to achieve invasion. Conclusions/significance Local householders support was constantly high, reaching 90\% backing on the second release (wMelRio strain). Notwithstanding the drought summer, the harsh temperature recorded (daily average above 30\textdegree C) did not seem to affect the expression of maternal transmission of wMel on a Brazilian background. Wolbachia deployment should match the insecticide resistance profile of the wild population to achieve invasion. Considering pyrethroid-resistance is a widely distributed phenotype in natural Ae. aegypti populations, future Wolbachia deployments must pay special attention in maintaining insecticide resistance in lab colonies for releases.},
  langid = {english},
  keywords = {Aedes aegypti,Brazil,Clutches,Genetics,Insecticides,Mosquitoes,Sex ratio,Wolbachia}
}

@article{gato21,
  title = {Sterile {{Insect Technique}}: {{Successful Suppression}} of an {{{\emph{ Aedes aegypti}}}} {{Field Population}} in {{Cuba}}},
  shorttitle = {Sterile {{Insect Technique}}},
  author = {Gato, Ren{\'e} and Men{\'e}ndez, Zulema and Prieto, Enrique and Argil{\'e}s, Rafael and Rodr{\'i}guez, Misladys and Baldoqu{\'i}n, Waldemar and Hern{\'a}ndez, Yisel and P{\'e}rez, Dennis and Anaya, Jorge and Fuentes, Ilario and Lorenzo, Claudia and Gonz{\'a}lez, Keren and Campo, Yudaisi and Bouyer, J{\'e}r{\'e}my},
  year = {2021},
  month = may,
  journal = {Insects},
  volume = {12},
  number = {5},
  pages = {469},
  publisher = {{Multidisciplinary Digital Publishing Institute}},
  doi = {10.3390/insects12050469},
  abstract = {Dengue virus infections are a serious public health problem worldwide. Aedes aegypti is the primary vector of dengue in Cuba. As there is no vaccine or specific treatment, the control efforts are directed to the reduction of mosquito populations. The indiscriminate use of insecticides can lead to adverse effects on ecosystems, including human health. The sterile insect technique is a species-specific and environment-friendly method of insect population control based on the release of large numbers of sterile insects, ideally males only. The success of this technique for the sustainable management of agricultural pests has encouraged its evaluation for the population suppression of mosquito vector species. Here, we describe an open field trial to evaluate the effect of the release of irradiated male Ae. aegypti on a wild population. The pilot trial was carried out in a suburb of Havana and compared the mosquito population density before and after the intervention, in both untreated control and release areas. The wild population was monitored by an ovitrap network, recording frequency and density of eggs as well as their hatch rate. A significant amount of sterility was induced in the field population of the release area, as compared with the untreated control area. The ovitrap index and the mean number of eggs/trap declined dramatically after 12 and 5 weeks of releases, respectively. For the last 3 weeks, no eggs were collected in the treatment area, clearly indicating a significant suppression of the wild target population. We conclude that the sterile males released competed successfully and induced enough sterility to suppress the local Ae. aegypti population.},
  copyright = {http://creativecommons.org/licenses/by/3.0/},
  langid = {english},
  keywords = {autocidal control,gamma radiation sterilization,irradiation,vector control}
}

@book{hendrichs21,
  title = {Area-{{Wide Integrated Pest Management}}: {{Development}} and {{Field Application}}},
  shorttitle = {Area-{{Wide Integrated Pest Management}}},
  editor = {Hendrichs, Jorge and Pereira, Rui and Vreysen, Marc J. B.},
  year = {2021},
  month = jan,
  publisher = {{CRC Press}},
  address = {{Boca Raton}},
  doi = {10.1201/9781003169239},
  abstract = {Over 98\% of sprayed insecticides and 95\% of herbicides reach a destination other than their target species, including non-target species, air, water and soil. The extensive reliance on insecticide use reduces biodiversity, contributes to pollinator decline, destroys habitat, and threatens endangered species. This book offers a more effective application of the Integrated Pest Management (IPM) approach, on an area-wide (AW) or population-wide (AW-IPM) basis, which aims at the management of the total population of a pest, involving a coordinated effort over often larger areas. For major livestock pests, vectors of human diseases and pests of high-value crops with low pest tolerance, there are compelling economic reasons for participating in AW-IPM. This new textbook attempts to address various fundamental components of AW-IPM, e.g. the importance of relevant problem-solving research, the need for planning and essential baseline data collection, the significance of integrating adequate tools for appropriate control strategies, and the value of pilot trials, etc. With chapters authored by 184 experts from more than 31 countries, the book includes many technical advances in the areas of genetics, molecular biology, microbiology, resistance management, and social sciences that facilitate the planning and implementing of area-wide strategies. The book is essential reading for the academic and applied research community as well as national and regional government plant and human/animal health authorities with responsibility for protecting plant and human/animal health.},
  isbn = {978-1-00-316923-9}
}

@article{hickey66,
  title = {Genetic {{Distortion}} of {{Sex Ratio}} in a {{Mosquito}}, {{{\emph{Aedes aegypti}}}}},
  author = {Hickey, William A. and Craig, George B.},
  year = {1966},
  month = jun,
  journal = {Genetics},
  volume = {53},
  number = {6},
  pages = {1177--1196},
  issn = {0016-6731},
  pmcid = {PMC1211089},
  pmid = {5958915}
}

@book{international2008iaea,
  title = {Model Business Plan for a Sterile Insect Production Facility},
  author = {{FAO/IAEA}},
  year = {2008},
  series = {Non-Serial Publications},
  publisher = {{International Atomic Energy Agency}},
  address = {{Vienna}},
  isbn = {978-92-0-110007-8}
}

@book{internationaleatomenergie-organisation08,
  title = {Model Business Plan for a Sterile Insect Production Facility},
  editor = {{Internationale Atomenergie-Organisation}},
  year = {2008},
  publisher = {{IAEA}},
  address = {{Vienna}},
  isbn = {978-92-0-110007-8},
  langid = {english},
  file = {E\:\\ZoteroLibrary\\zotero\\storage\\FY9S8IHA\\Internationale Atomenergie-Organisation - 2008 - Model business plan for a sterile insect productio.pdf}
}

@article{jiggins16,
  title = {Open Questions: {{How}} Does {{Wolbachia}} Do What It Does?},
  shorttitle = {Open Questions},
  author = {Jiggins, Francis M.},
  year = {2016},
  month = oct,
  journal = {BMC Biology},
  volume = {14},
  issn = {1741-7007},
  doi = {10.1186/s12915-016-0312-z},
  abstract = {A common symbiont of insects, the bacterium Wolbachia has been implicated in phenomena as diverse as sex determination, pathogen defence and speciation and is being used in public health programs to prevent mosquitoes transmitting disease. Despite decades of research, we know remarkably little about how it exerts its effects.},
  pmcid = {PMC5069934},
  pmid = {27760540}
}

@article{kandul19,
  title = {Transforming Insect Population Control with Precision Guided Sterile Males with Demonstration in Flies},
  author = {Kandul, Nikolay P. and Liu, Junru and C, Hector M. Sanchez and Wu, Sean L. and Marshall, John M. and Akbari, Omar S.},
  year = {2019},
  month = jan,
  journal = {Nature Communications},
  volume = {10},
  number = {1},
  pages = {1--12},
  issn = {2041-1723},
  doi = {10.1038/s41467-018-07964-7},
  abstract = {Sterile Insect Technique (SIT) is used to suppress wild populations. Here the authors integrate CRISPR-based technology and SIT to develop a precision guided SIT (pgSIT), and demonstrate its proof-of-principle by generating 100\% sterile males.},
  copyright = {2019 The Author(s)},
  langid = {english}
}

@article{lapointe08,
  title = {Dispersal of {{{\emph{Culex quinquefasciatus}}}} ({{Diptera}}: {{Culicidae}}) in a {{Hawaiian Rain Forest}}},
  shorttitle = {Dispersal of {{Culex}} Quinquefasciatus ({{Diptera}}},
  author = {Lapointe, D. A.},
  year = {2008},
  month = jul,
  journal = {Journal of Medical Entomology},
  volume = {45},
  number = {4},
  pages = {600--609},
  issn = {0022-2585, 1938-2928},
  doi = {10.1093/jmedent/45.4.600},
  abstract = {Introduced mosquito-borne pathogens avian malaria (Plasmodium relictum Grassi and Feletti) and avian pox virus (Avipoxvirus) have been implicated in the past extinctions and declines of Hawaiian avifauna and remain significant obstacles to the recovery and restoration of endemic Hawaiian birds. Effective management of avian disease will require extensive mosquito control efforts that are guided by the local ecology of the vector Culex quinquefasciatus Say (Diptera: Culicidae). During October and November 1997 and September through November 1998 five mark-release\textendash recapture experiments with laboratory-reared Cx. quinquefasciatus were conducted in a native rain forest on Hawaii Island. Of the overall 66,047 fluorescent dye-marked and released females, 1,192 (1.8\%) were recaptured in 43-52 CO2-baited traps operated for 10\textendash 12-d trapping periods. Recaptured mosquitoes were trapped in all directions and at distances up to 3 km from the release site. The cumulative mean distance traveled (MDTs) over the trapping period ranged from a high of 1.89 km after 11 d (September 1998) to a low of 0.81 km after 11 d (November 1998). Released mosquitoes moved predominately in a downwind direction and they seemed to use forestry roads as dispersal corridors. Applying an estimated MDT of 1.6 km to a geographical information system-generated map of the Hakalau Forest National Wildlife Refuge clearly demonstrated that the effective refuge area could be reduced 60\% by mosquitoes infiltrating into managed refuge lands. These findings should have significant implications for the design of future refuges and development of effective mosquito-borne avian disease control strategies.},
  copyright = {\textcopyright{} 2008 Entomological Society of America. This is an Open Access article distributed under the terms of the Creative Commons Attribution Non-Commercial License (http://creativecommons.org/licenses/by-nc/3.0/), which permits non-commercial reuse, distribution, and reproduction in any medium, provided the original work is properly cited. For commercial re-use, please contact journals.permissions@oup.com},
  langid = {english},
  pmid = {18714858}
}

@article{lapointe10,
  title = {Thermal {{Constraints}} to the {{Sporogonic Development}} and {{Altitudinal Distribution}} of {{Avian Malaria}} {{{\emph{Plasmodium relictum}}}} in {{Hawai}}'i},
  author = {LaPointe, Dennis A. and Goff, M. Lee and Atkinson, Carter T.},
  year = {2010},
  month = apr,
  journal = {Journal of Parasitology},
  volume = {96},
  number = {2},
  pages = {318--324},
  issn = {0022-3395, 1937-2345},
  doi = {10.1645/GE-2290.1},
  abstract = {More than half of the Hawaiian honeycreepers (Drepanidinae) known from historical records are now extinct. Introduced mosquito-borne disease, in particular the avian malaria Plasmodium relictum, has been incriminated as a leading cause of extinction during the 20th century and a major limiting factor in the recovery of remaining species populations. Today, most native Hawaiian bird species reach their highest densities and diversity in high elevation (.1,800 m above sea level) forests. We determined the thermal requirements for sporogonic development of P. relictum in the natural vector, Culex quinquefasciatus, and assessed the current distribution of native bird species in light of this information. Sporogonic development was completed at constant laboratory and mean field temperatures between 30 and 17 C, but development, prevalence, and intensity decreased significantly below 21 C. Using a degree-day (DD) model, we estimated a minimum threshold temperature of 12.97 C and a thermal requirement of 86.2 DD as necessary to complete development. Predicted (adiabatic lapse-rate) and observed summer threshold isotherm (13 C) correspond to the elevation of high forest refuges on the islands of Maui and Hawai'i. Our data support the hypothesis that avian malaria currently restricts the altitudinal distribution of Hawaiian honeycreeper populations and provide an ecological explanation for the absence of disease at high elevation.},
  langid = {english}
}

@article{lapointe10a,
  title = {Thermal {{Constraints}} to the {{Sporogonic Development}} and {{Altitudinal Distribution}} of {{Avian Malaria Plasmodium}} Relictum in {{Hawai}}'i},
  author = {LaPointe, Dennis A. and Goff, M. Lee and Atkinson, Carter T.},
  year = {2010},
  month = apr,
  journal = {Journal of Parasitology},
  volume = {96},
  number = {2},
  pages = {318--324},
  publisher = {{American Society of Parasitologists}},
  issn = {0022-3395, 1937-2345},
  doi = {10.1645/GE-2290.1},
  abstract = {More than half of the Hawaiian honeycreepers (Drepanidinae) known from historical records are now extinct. Introduced mosquito-borne disease, in particular the avian malaria Plasmodium relictum, has been incriminated as a leading cause of extinction during the 20th century and a major limiting factor in the recovery of remaining species populations. Today, most native Hawaiian bird species reach their highest densities and diversity in high elevation ({$>$}1,800 m above sea level) forests. We determined the thermal requirements for sporogonic development of P. relictum in the natural vector, Culex quinquefasciatus, and assessed the current distribution of native bird species in light of this information. Sporogonic development was completed at constant laboratory and mean field temperatures between 30 and 17 C, but development, prevalence, and intensity decreased significantly below 21 C. Using a degree-day (DD) model, we estimated a minimum threshold temperature of 12.97 C and a thermal requirement of 86.2 DD as necessary to complete development. Predicted (adiabatic lapse-rate) and observed summer threshold isotherm (13 C) correspond to the elevation of high forest refuges on the islands of Maui and Hawai'i. Our data support the hypothesis that avian malaria currently restricts the altitudinal distribution of Hawaiian honeycreeper populations and provide an ecological explanation for the absence of disease at high elevation.},
  file = {E\:\\ZoteroLibrary\\zotero\\storage\\38SQFPYX\\GE-2290.1.html}
}

@article{laven67a,
  title = {Eradication of {{{\emph{Culex pipiens fatigans}}}} through {{Cytoplasmic Incompatibility}}},
  author = {Laven, H.},
  year = {1967},
  month = oct,
  journal = {Nature},
  volume = {216},
  number = {5113},
  pages = {383--384},
  issn = {1476-4687},
  doi = {10.1038/216383a0},
  abstract = {Culex pipiens fatigans is the chief vector of filariasis in south-east Asia. Urbanization has often caused the numbers of this mosquito\textemdash and with it the danger of filariasis infection\textemdash to increase alarmingly1. The natural vigour, tolerance and fast development of resistance to insecticides of this mosquito necessitate the development of other control methods, and cytoplasmic incompatibility2 seems to be an ideal means.}
}

@article{lerner11,
  title = {Multilocus {{Resolution}} of {{Phylogeny}} and {{Timescale}} in the {{Extant Adaptive Radiation}} of {{Hawaiian Honeycreepers}}},
  author = {Lerner, Heather R. L. and Meyer, Matthias and James, Helen F. and Hofreiter, Michael and Fleischer, Robert C.},
  year = {2011},
  month = nov,
  journal = {Current Biology},
  volume = {21},
  number = {21},
  pages = {1838--1844},
  publisher = {{Elsevier}},
  issn = {0960-9822},
  doi = {10.1016/j.cub.2011.09.039},
  langid = {english},
  pmid = {22018543}
}

@article{li21,
  title = {Reply to: {{Issues}} with Combining Incompatible and Sterile Insect Techniques},
  shorttitle = {Reply To},
  author = {Li, Yongjun and Baton, Luke Anthony and Zhang, Dongjing and Bouyer, J{\'e}r{\'e}my and Parker, Andrew G. and Hoffmann, Ary A. and Ng, Lee Ching and Tan, Cheong Huat and Xi, Zhiyong},
  year = {2021},
  month = feb,
  journal = {Nature},
  volume = {590},
  number = {7844},
  pages = {E3-E5},
  publisher = {{Nature Publishing Group}},
  issn = {1476-4687},
  doi = {10.1038/s41586-020-03165-9},
  copyright = {2021 The Author(s), under exclusive licence to Springer Nature Limited},
  langid = {english}
}

@article{martin-park22a,
  title = {Pilot Trial Using Mass Field-Releases of Sterile Males Produced with the Incompatible and Sterile Insect Techniques as Part of Integrated {{{\emph{Aedes aegypti}}}} Control in {{Mexico}}},
  author = {{Mart{\'i}n-Park}, Abdiel and {Che-Mendoza}, Azael and {Contreras-Perera}, Yamili and {P{\'e}rez-Carrillo}, Silvia and {Puerta-Guardo}, Henry and {Villegas-Chim}, Josu{\'e} and {Guillermo-May}, Guillermo and {Medina-Barreiro}, Anuar and {Delf{\'i}n-Gonz{\'a}lez}, Hugo and {M{\'e}ndez-Vales}, Rosa and {V{\'a}zquez-Narvaez}, Santos and {Palacio-Vargas}, Jorge and {Correa-Morales}, Fabi{\'a}n and {Ayora-Talavera}, Guadalupe and {Pav{\'i}a-Ruz}, Norma and Liang, Xiao and Fu, Ping and Zhang, Dongjing and Wang, Xiaohua and {Toledo-Roman{\'i}}, Mar{\'i}a Eugenia and Xi, Zhiyong and {V{\'a}zquez-Prokopec}, Gonzalo and {Manrique-Saide}, Pablo},
  year = {2022},
  month = apr,
  journal = {PLOS Neglected Tropical Diseases},
  volume = {16},
  number = {4},
  pages = {e0010324},
  publisher = {{Public Library of Science}},
  issn = {1935-2735},
  doi = {10.1371/journal.pntd.0010324},
  abstract = {Background The combination of Wolbachia-based incompatible insect technique (IIT) and radiation-based sterile insect technique (SIT) can be used for population suppression of Aedes aegypti. Our main objective was to evaluate whether open-field mass-releases of wAlbB-infected Ae. aegypti males, as part of an Integrated Vector Management (IVM) plan led by the Mexican Ministry of Health, could suppress natural populations of Ae. aegypti in urbanized settings in south Mexico. Methodology/Principal findings We implemented a controlled before-and-after quasi-experimental study in two suburban localities of Yucatan (Mexico): San Pedro Chimay (SPC), which received IIT-SIT, and San Antonio Tahdzibich\'en used as control. Release of wAlbB Ae. aegypti males at SPC extended for 6 months (July-December 2019), covering the period of higher Ae. aegypti abundance. Entomological indicators included egg hatching rates and outdoor/indoor adult females collected at the release and control sites. Approximately 1,270,000 lab-produced wAlbB-infected Ae. aegypti males were released in the 50-ha treatment area (2,000 wAlbB Ae. aegypti males per hectare twice a week in two different release days, totaling 200,000 male mosquitoes per week). The efficacy of IIT-SIT in suppressing indoor female Ae. aegypti density (quantified from a generalized linear mixed model showing a statistically significant reduction in treatment versus control areas) was 90.9\% a month after initiation of the suppression phase, 47.7\% two months after (when number of released males was reduced in 50\% to match local abundance), 61.4\% four months after (when initial number of released males was re-established), 88.4\% five months after and 89.4\% at six months after the initiation of the suppression phase. A proportional, but lower, reduction in outdoor female Ae. aegypti was also quantified (range, 50.0\textendash 75.2\% suppression). Conclusions/Significance Our study, the first open-field pilot implementation of Wolbachia IIT-SIT in Mexico and Latin-America, confirms that inundative male releases can significantly reduce natural populations of Ae. aegypti. More importantly, we present successful pilot results of the integration of Wolbachia IIT-SIT within a IVM plan implemented by Ministry of Health personnel.},
  langid = {english},
  keywords = {Aedes aegypti,Eggs,Entomology,Larvae,Mexico,Mosquitoes,Pupae,Wolbachia},
  file = {E\:\\ZoteroLibrary\\zotero\\storage\\M2CZ745F\\Martín-Park et al. - 2022 - Pilot trial using mass field-releases of sterile m.pdf;E\:\\ZoteroLibrary\\zotero\\storage\\VTYUDI9C\\article.html}
}

@article{medeiros17,
  title = {Dispersal of Male and Female {{{\emph{Culex quinquefasciatus}}}} and {{{\emph{Aedes albopictus}}}} Mosquitoes Using Stable Isotope Enrichment},
  author = {Medeiros, Matthew C. I. and Boothe, Emily C. and Roark, E. Brendan and Hamer, Gabriel L.},
  year = {2017},
  month = jan,
  journal = {PLoS Neglected Tropical Diseases},
  volume = {11},
  number = {1},
  issn = {1935-2727},
  doi = {10.1371/journal.pntd.0005347},
  abstract = {The dispersal patterns of mosquito vectors are important drivers of vector-borne infectious disease dynamics and understanding movement patterns is pivotal to devise successful intervention strategies. Here, we investigate the dispersal patterns of two globally important mosquito vectors, Aedes albopictus and Culex quinquefasciatus, by marking naturally-occurring larvae with stable isotopes (13C or 15N). Marked individuals were captured with 32 CDC light trap, 32 gravid trap, and 16 BG Sentinel at different locations within two-kilometer radii of six larval habitats enriched with either 13C or 15N. In total, 720 trap nights from July to August 2013 yielded a total of 32,140 Cx. quinquefasciatus and 7,722 Ae. albopictus. Overall, 69 marked female mosquitoes and 24 marked male mosquitoes were captured throughout the study period. The distance that Cx. quinquefasciatus females traveled differed for host-seeking and oviposition-seeking traps, with females seeking oviposition sites traveling further than those seeking hosts. Our analysis suggests that 41\% of Cx. quinquefasciatus females that were host-seeking occurred 1\textendash 2 kilometer from their respective natal site, while 59\% remained within a kilometer of their natal site. In contrast, 59\% of Cx. quinquefasciatus females that were seeking oviposition sites occurred between 1\textendash 2 kilometer away from their larval habitat, while 15\% occurred {$>$} 2 kilometer away from their natal site. Our analysis estimated that approximately 100\% of Ae. albopictus females remained within 1 km of their respective natal site, with 79\% occurring within 250m. In addition, we found that male Ae. albopictus dispersed farther than females, suggesting male-biased dispersal in this Ae. albopictus population. This study provides important insights on the dispersal patterns of two globally relevant vector species, and will be important in planning next generation vector control strategies that mitigate mosquito-borne disease through sterile insect techniques, novel Wolbachia infection, and gene drive strategies., Resolving patterns of mosquito dispersal across landscapes is a critical step toward the development of effective control strategies that mitigate vector-borne disease transmission and its public health burden. Here, we used a recently developed technique involving the enrichment of aquatic larval habitat with stable isotopes to mark male and female mosquitoes of two important vector species, Aedes albopictus and Culex quinquefasciatus. We show that the patterns of dispersal were fundamentally different between these urban vectors. Culex quinquefasciatus dispersed much further than Aedes albopictus. In addition, male Aedes albopictus dispersed further than female mosquitoes. Our study suggests that infectious disease agents transmitted by Culex quinquefasciatus will be more difficult to control locally than those transmitted by Aedes albopictus. Our results on sex-biased dispersal in Aedes albopictus have implications for next-generation vector control strategies that rely on the release of sterile or sterilizing males to control mosquito populations. Finally, our study continues to show the utility of the stable-isotope marking technique to study mosquito movement.},
  pmcid = {PMC5300284},
  pmid = {28135281}
}

@book{nationalacademiesofsciences21,
  title = {Radioactive {{Sources}} and {{Alternative Technologies}} in {{Sterilization}}},
  author = {{National Academies of Sciences}, Engineering and Studies, Division on Earth {and} Life and Board, Nuclear {and} Radiation Studies and Technologies, Committee on Radioactive Sources: Applications {and} Alternative},
  year = {2021},
  month = jun,
  journal = {Radioactive Sources: Applications and Alternative Technologies},
  publisher = {{National Academies Press (US)}},
  abstract = {This chapter describes the principles (Section 5.1) and use of radioactive sources and alternative technologies in sterilization. The applications discussed include sterilization of medical devices and health care products to eliminate microorganisms (Section 5.2), irradiation of food and agricultural products to eliminate harmful bacteria and a variety of microorganisms and insects or to extend their shelf life (Section 5.3), and sterilization of pests to manage their reproduction (Section 5.4). References to specific technologies and in some cases to specific commercial products and manufacturers do not necessarily constitute or imply their endorsement by the committee.},
  langid = {english},
  file = {E\:\\ZoteroLibrary\\zotero\\storage\\QLWVBYQQ\\NBK573888.html}
}

@inproceedings{ovadia17,
  title = {Learning to {{Count Mosquitoes}} for the {{Sterile Insect Technique}}},
  booktitle = {Proceedings of the 23rd {{ACM SIGKDD International Conference}} on {{Knowledge Discovery}} and {{Data Mining}}},
  author = {Ovadia, Yaniv and Halpern, Yoni and Krishnan, Dilip and Livni, Josh and Newburger, Daniel and Poplin, Ryan and Zha, Tiantian and Sculley, D.},
  year = {2017},
  month = aug,
  series = {{{KDD}} '17},
  pages = {1943--1949},
  publisher = {{Association for Computing Machinery}},
  address = {{Halifax, NS, Canada}},
  doi = {10.1145/3097983.3098204},
  abstract = {Mosquito-borne illnesses such as dengue, chikungunya, and Zika are major global health problems, which are not yet addressable with vaccines and must be countered by reducing mosquito populations. The Sterile Insect Technique (SIT) is a promising alternative to pesticides; however, effective SIT relies on minimal releases of female insects. This paper describes a multi-objective convolutional neural net to significantly streamline the process of counting male and female mosquitoes released from a SIT factory and provides a statistical basis for verifying strict contamination rate limits from these counts despite measurement noise. These results are a promising indication that such methods may dramatically reduce the cost of effective SIT methods in practice.},
  isbn = {978-1-4503-4887-4},
  keywords = {counting from images,image modeling,quality assurance}
}

@article{owusu-daaku97,
  title = {Selected Lines of {{{\emph{Aedes aegypti}}}} with Persistently Distorted Sex Ratios},
  author = {{Owusu-Daaku}, Kofi Ohene and Wood, Roger John and Butler, Ronald Derek},
  year = {1997},
  month = oct,
  journal = {Heredity},
  volume = {79},
  number = {4},
  pages = {388--393},
  publisher = {{Nature Publishing Group}},
  issn = {1365-2540},
  doi = {10.1038/hdy.1997.172},
  abstract = {A breeding scheme to isolate X chromosomes sensitive to drive by the T8 (Trinidad) Y chromosome of Aedes aegypti (the MD haplotype) is reported. Crosses with an Australian strain Th.I (Thursday Island) revealed not only sensitive and resistant X chromosomes but also some with the capacity to drive against the T8 Y chromosome. Four strains were created in which sex ratio was male-distorted (28\textendash 36 per cent \venus ) for 10 generations, with no regression towards sexual parity. The proportion of females varied significantly between generations in each of the four strains. Further selection produced strains with normal sex ratios, capable of generating fewer than 15 per cent \venus{} on outcrossing to T8 males.},
  copyright = {1997 The Genetical Society of Great Britain},
  langid = {english}
}

@book{powell08,
  title = {The {{Race}} to {{Save}} the {{World}}'s {{Rarest Bird}}: {{The Discovery}} and {{Death}} of the {{Po}}'ouli},
  shorttitle = {The {{Race}} to {{Save}} the {{World}}'s {{Rarest Bird}}},
  author = {Powell, Alvin},
  year = {2008},
  month = mar,
  edition = {First Edition},
  publisher = {{Stackpole Books}},
  address = {{Mechanicsburg, PA}},
  abstract = {Real-life scientific adventureA thought-provoking exploration of how the Endangered Species Act works\textendash and how it failsThirty years ago, researchers discovered a previously unknown species of bird in the rain-soaked and remote mountains of Hawaii. As they studied the creature\textendash which sported a black mask and was called the po'ouli\textendash they soon learned that its population was shrinking quickly, and they worked frantically to find out what was killing the species and how they might prevent its extinction. This fast-paced account of their work, done in one of the world's most inhospitable environments, describes a stirring fight for survival. It also illustrates the challenge of protecting endangered species in a rapidly changing world.},
  isbn = {978-0-8117-3448-6},
  langid = {english}
}

@book{pratt09,
  title = {Conservation {{Biology}} of {{Hawaiian Forest Birds}}: {{Implications}} for {{Island Avifauna}}},
  shorttitle = {Conservation {{Biology}} of {{Hawaiian Forest Birds}}},
  editor = {Pratt, Thane K. and Atkinson, Carter T. and Banko, Paul Christian and Jacobi, James D. and Woodworth, Bethany Lee},
  year = {2009},
  month = nov,
  edition = {Illustrated edition},
  publisher = {{Yale University Press}},
  address = {{New Haven}},
  abstract = {Hawaii's forest bird community is the most insular and most endangered in the world and serves as a case study for threatened species globally. Ten have disappeared in the past thirty years, nine are critically endangered, and even common species are currently in decline. Thane K. Pratt, his coeditors, and collaborators, all leaders in their field, describe the research and conservation efforts over the past thirty years to save Hawaii's forest birds. They also offer the most comprehensive look at the reasons for these extinctions and attempts to overcome them in the future. Among the topics covered in this book are trends in bird populations, environmental and genetic factors limiting population size, avian diseases, predators, and competing alien bird species. Color plates by award-winning local photographer Jack Jeffrey illustrate all living species discussed or described.},
  isbn = {978-0-300-14108-5},
  langid = {english}
}

@article{qureshi19,
  title = {Male Competition and the Evolution of Mating and Life-History Traits in Experimental Populations of {{{\emph{Aedes aegypti}}}}},
  author = {Qureshi, Alima and Aldersley, Andrew and Hollis, Brian and Ponlawat, Alongkot and Cator, Lauren J.},
  year = {2019},
  month = jun,
  journal = {Proceedings of the Royal Society B: Biological Sciences},
  volume = {286},
  number = {1904},
  pages = {20190591},
  publisher = {{Royal Society}},
  doi = {10.1098/rspb.2019.0591},
  abstract = {Aedes aegypti is an important disease vector and a major target of reproductive control efforts. We manipulated the opportunity for sexual selection in populations of Ae. aegypti by controlling the number of males competing for a single female. Populations exposed to higher levels of male competition rapidly evolved higher male competitive mating success relative to populations evolved in the absence of competition, with an evolutionary response visible after only five generations. We also detected correlated evolution in other important mating and life-history traits, such as acoustic signalling, fecundity and body size. Our results indicate that there is ample segregating variation for determinants of male mating competitiveness in wild populations and that increased male mating success trades-off with other important life-history traits. The mating conditions imposed on laboratory-reared mosquitoes are likely a significant determinant of male mating success in populations destined for release.}
}

@article{rajagopalan73,
  title = {Dispersal and Survival in the Field of Chemosterilized, Irradiated, and Cytoplasmically Incompatible Male {{{\emph{Culex pipiens fatigans}}}}},
  author = {Rajagopalan, P K and Yasuno, M and Labrecque, G C},
  year = {1973},
  number = {48},
  pages = {5},
  langid = {english},
  file = {E\:\\ZoteroLibrary\\zotero\\storage\\IEP8QPW8\\Rajagopalan et al. - Dispersal and survival in the field of chemosteril.pdf}
}

@article{rasgon12,
  title = {Wolbachia {{Induces Male-Specific Mortality}} in the {{Mosquito}} {{{\emph{Culex pipiens}}}}{\emph{ (}}{{{\emph{LIN Strain}}}}{\emph{)}}},
  author = {Rasgon, Jason L.},
  year = {2012},
  month = mar,
  journal = {PLOS ONE},
  volume = {7},
  number = {3},
  pages = {e30381},
  publisher = {{Public Library of Science}},
  issn = {1932-6203},
  doi = {10.1371/journal.pone.0030381},
  abstract = {Background Wolbachia are maternally inherited endosymbionts that infect a diverse range of invertebrates, including insects, arachnids, crustaceans and filarial nematodes. Wolbachia are responsible for causing diverse reproductive alterations in their invertebrate hosts that maximize their transmission to the next generation. Evolutionary theory suggests that due to maternal inheritance, Wolbachia should evolve toward mutualism in infected females, but strict maternal inheritance means there is no corresponding force to select for Wolbachia strains that are mutualistic in males. Methodology/Principal findings Using cohort life-table analysis, we demonstrate that in the mosquito Culex pipiens (LIN strain), Wolbachia-infected females show no fitness costs due to infection. However, Wolbachia induces up to a 30\% reduction in male lifespan. Conclusions/significance These results indicate that the Wolbachia infection of the Culex pipiens LIN strain is virulent in a sex-specific manner. Under laboratory situations where mosquitoes generally mate at young ages, Wolbachia strains that reduce male survival could evolve by drift because increased mortality in older males is not a significant selective force.},
  langid = {english},
  keywords = {Death rates,Fecundity,Insects,Maternal inheritance,Mosquitoes,Nematode infections,Oviposition,Wolbachia}
}

@misc{rcoreteam21,
  title = {R: {{A}} Language and Environment for Statistical Computing},
  author = {{R Core Team}},
  year = {2021},
  address = {{Vienna, Austria}},
  organization = {{R Foundation for Statistical Computing}}
}

@article{samuel11,
  title = {The Dynamics, Transmission, and Population Impacts of Avian Malaria in Native {{Hawaiian}} Birds: {{A}} Modeling Approach},
  shorttitle = {The Dynamics, Transmission, and Population Impacts of Avian Malaria in Native {{Hawaiian}} Birds},
  author = {Samuel, Michael D. and Hobbelen, Peter HF and DeCastro, Francisco and Ahumada, Jorge A. and LaPointe, Dennis A. and Atkinson, Carter T. and Woodworth, Bethany L. and Hart, Patrick J. and Duffy, David C.},
  year = {2011},
  journal = {Ecological Applications},
  volume = {21},
  number = {8},
  pages = {2960--2973}
}

@article{samuel11b,
  title = {The Dynamics, Transmission, and Population Impacts of Avian Malaria in Native {{Hawaiian}} Birds: A Modeling Approach},
  shorttitle = {The Dynamics, Transmission, and Population Impacts of Avian Malaria in Native {{Hawaiian}} Birds},
  author = {Samuel, Michael D. and Hobbelen, Peter H. F. and DeCastro, Francisco and Ahumada, Jorge A. and LaPointe, Dennis A. and Atkinson, Carter T. and Woodworth, Bethany L. and Hart, Patrick J. and Duffy, David C.},
  year = {2011},
  journal = {Ecological Applications},
  volume = {21},
  number = {8},
  pages = {2960--2973},
  issn = {1939-5582},
  doi = {10.1890/10-1311.1},
  abstract = {We developed an epidemiological model of avian malaria (Plasmodium relictum) across an altitudinal gradient on the island of Hawaii that includes the dynamics of the host, vector, and parasite. This introduced mosquito-borne disease is hypothesized to have contributed to extinctions and major shifts in the altitudinal distribution of highly susceptible native forest birds. Our goal was to better understand how biotic and abiotic factors influence the intensity of malaria transmission and impact on susceptible populations of native Hawaiian forest birds. Our model illustrates key patterns in the malaria\textendash forest bird system: high malaria transmission in low-elevation forests with minor seasonal or annual variation in infection; episodic transmission in mid-elevation forests with site-to-site, seasonal, and annual variation depending on mosquito dynamics; and disease refugia in high-elevation forests with only slight risk of infection during summer. These infection patterns are driven by temperature and rainfall effects on parasite incubation period and mosquito dynamics across an elevational gradient and the availability of larval habitat, especially in mid-elevation forests. The results from our model suggest that disease is likely a key factor in causing population decline or restricting the distribution of many susceptible Hawaiian species and preventing the recovery of other vulnerable species. The model also provides a framework for the evaluation of factors influencing disease transmission and alternative disease control programs, and to evaluate the impact of climate change on disease cycles and bird populations.},
  langid = {english},
  keywords = {climate,Culex quinquefasciatus,Hemignathus virens,Himatione sanguinea,mosquitoes,Plasmodium relictum,rainfall,SIR model,temperature,Vestiaria coccinea,wildlife disease,Zosterops japonicus},
  annotation = {\_eprint: https://esajournals.onlinelibrary.wiley.com/doi/pdf/10.1890/10-1311.1},
  file = {E\:\\ZoteroLibrary\\zotero\\storage\\LBCRKTNM\\Samuel et al. - 2011 - The dynamics, transmission, and population impacts.pdf;E\:\\ZoteroLibrary\\zotero\\storage\\4KNY6G6X\\appendixC.htm;E\:\\ZoteroLibrary\\zotero\\storage\\56WKR3PM\\10-1311.html;E\:\\ZoteroLibrary\\zotero\\storage\\EMEZHPCR\\appendixB.htm;E\:\\ZoteroLibrary\\zotero\\storage\\I3LYCDTF\\appendixA.htm}
}

@book{silver07,
  title = {Mosquito {{Ecology}}: {{Field Sampling Methods}}},
  shorttitle = {Mosquito {{Ecology}}},
  author = {Silver, John B.},
  year = {2007},
  month = dec,
  edition = {3rd edition},
  publisher = {{Springer}},
  address = {{Dordrecht}},
  abstract = {The Third Edition of this popular reference work describes the methods and rationale for sampling mosquitoes. Originally written by Professor M. W. Service, the book has been updated by John B Silver. More than 1,000 new references have been added and out-of-date material has been removed. The book emphasizes the ecology and behavior of those species that play a role as vectors of human and animal diseases and infections. Designed to serve as a practical reference for field entomologists and mosquito control specialists, it describes sampling methods and trapping technologies and tools for the collection of mosquitoes from egg to adult.},
  isbn = {978-1-4020-6665-8},
  langid = {english}
}

@article{singh75,
  title = {Caging, Marking and Transportation of {{{\emph{Culex pipiens fatigans}}}} {{Wied}}. for Large Scale Genetic Control Operations.},
  author = {Singh, K. R. P. and Razdan, R. K. and Vaidyanathan, V. and Malhotra, P. R.},
  year = {1975},
  journal = {Journal of Communicable Diseases},
  volume = {7},
  number = {4},
  pages = {269--279},
  issn = {0019-5138},
  abstract = {" A caging, marking and transport system has been developed for handling one million Culex pipiens fatigans[Culex quinquefasciatus] per day for large scale genetic control operations. The cage has a working capacity of up to 10, 000 mosquitoes and requires minimal handling, from the time of setting of the pupae to release of the adults in the field. The marking apparatus permits uniform marking...},
  langid = {english},
  file = {E\:\\ZoteroLibrary\\zotero\\storage\\GE6GJUVA\\Singh et al. - 1975 - Caging, marking and transportation of Culex pipien.pdf;E\:\\ZoteroLibrary\\zotero\\storage\\KRX8FZCN\\19762901492.html}
}

@article{singh75a,
  title = {Mass Rearing of {{{\emph{Culex pipiens}}}} Fatigans {{Wied}}.},
  author = {Singh, K. R. and Patterson, R. and Labrecque, G. and Razdan, R. K.},
  year = {1975},
  journal = {undefined},
  abstract = {Semantic Scholar extracted view of \&quot;Mass rearing of Culex pipiens fatigans Wied.\&quot; by K. R. Singh et al.},
  langid = {english},
  file = {E\:\\ZoteroLibrary\\zotero\\storage\\U8EHMV36\\Singh et al. - 1975 - Mass rearing of Culex pipiens fatigans Wied..pdf;E\:\\ZoteroLibrary\\zotero\\storage\\VU6N477B\\42973e6b5388a670f7bd32c867d51e0c4d9c7c22.html}
}

@article{singh77,
  title = {Mass Rearing of {{{\emph{Culex pipiens fatigans}}}} under Ambient Conditions},
  author = {Singh, K. R. and Razdan, R. K.},
  year = {1977},
  journal = {The Indian Journal of Medical Research},
  volume = {65 Suppl},
  pages = {86--90},
  issn = {0971-5916},
  langid = {english},
  pmid = {615858},
  keywords = {Animals,Costs and Cost Analysis,Culex,Female,Male,Seasons},
  file = {E\:\\ZoteroLibrary\\zotero\\storage\\2WA2NYA5\\Singh and Razdan - 1977 - Mass rearing of Culex pipiens fatigans under ambie.pdf}
}

@techreport{sirivanakarn78,
  title = {Neotype {{Designation}} of {{Culex Quinquefasciatus Say}} ({{Diptera}}: {{Culicidae}})},
  shorttitle = {Neotype {{Designation}} of {{Culex Quinquefasciatus Say}} ({{Diptera}}},
  author = {Sirivanakarn, Sunthorn and White, Graham B.},
  year = {1978},
  month = jul,
  institution = {{SMITHSONIAN INSTITUTION WASHINGTON DC MEDICAL ENTOMOLOGY PROJECT}},
  abstract = {To promote nomenclatural stability concerning the interpretation and use of the name Culex quinquefasciatus Say for the southern tropical house mosquito, a neotype male is here designated. It was chosen from a series of specimens reared from an egg raft, collected in 1969 at New Orleans, Louisiana, USA. Description and illustrations of the quinquefasciatus male, female and associated pupa and larva are provided. Under the Law of Priority, the name quinquefasciatus Say 1823 takes precedence over all accepted junior synonyms, notably fatigans Wiedemann 1828.},
  chapter = {Technical Reports},
  langid = {english},
  file = {E\:\\ZoteroLibrary\\zotero\\storage\\S9NBVS5K\\Sirivanakarn and White - 1978 - Neotype Designation of Culex Quinquefasciatus Say .pdf;E\:\\ZoteroLibrary\\zotero\\storage\\7E42DENT\\ADA512419.html}
}

@article{skoda18,
  title = {Screwworm ({{Diptera}}: {{Calliphoridae}}) in the {{United States}}: {{Response}} to and {{Elimination}} of the 2016\textendash 2017 {{Outbreak}} in {{Florida}}},
  shorttitle = {Screwworm ({{Diptera}}},
  author = {Skoda, Steven R and Phillips, Pamela L and Welch, John B},
  year = {2018},
  month = jun,
  journal = {Journal of Medical Entomology},
  volume = {55},
  number = {4},
  pages = {777--786},
  issn = {0022-2585, 1938-2928},
  doi = {10.1093/jme/tjy049},
  abstract = {Eradicating screwworm, Cochliomyia hominivorax (Coquerel), from continental North American via the sterile insect technique has provided huge economic benefit to livestock producers by eliminating screwworm myiasis. After confirmatory identification of fly samples from infested deer by the USDA National Veterinary Services Laboratory on September 30, 2016, an alert was issued that screwworm myiasis was discovered in the Florida Keys. Personnel from USDA Animal and Plant Health Inspection Service, Agricultural Research Service, the State of Florida, U.S. Fish and Wildlife Service and local officials responded to the outbreak focus on Big Pine Key. After witnessing infested Key deer (Odocoileus virginianus clavium Barboyr \& Allen), screwworm adult sampling was initiated at 0930 h on October 5, 2016 using nets to collect flies arriving at putrid liver, with the first female collected within 1 h. Larval samples were collected from infested animals for DNA analyses and to develop a ``Florida outbreak'' colony to test mating compatibility with the mass-produced strain used for sterile fly releases. Ground release chambers for sterile screwworm releases were placed in favorable habitats based on satellite image analyses. Sterile pupae were first placed in the chambers on October 11, 2016. Further liver trapping showed that 13 Keys were infested. One case, presumably through animal movement, occurred near Homestead on the Florida mainland. Ultimately there were 35 sterile fly release stations, including 4 located around Homestead, but no further cases were identified. About 188 million sterile flies were released until successful eradication was declared on March 23, 2017. Containing the outbreak prevented economic losses to livestock producers and other wildlife on the mainland and kept eradication costs to a minimum.},
  langid = {english}
}

@article{soh21,
  title = {Economic Impact of Dengue in {{Singapore}} from 2010 to 2020 and the Cost-Effectiveness of {{Wolbachia}} Interventions},
  author = {Soh, Stacy and Ho, Soon Hoe and Seah, Annabel and Ong, Janet and Dickens, Borame Sue and Tan, Ken Wei and Koo, Joel Ruihan and Cook, Alex R. and Tan, Kelvin Bryan and Sim, Shuzhen and Ng, Lee Ching and Lim, Jue Tao},
  editor = {Acharya, Yubraj},
  year = {2021},
  month = oct,
  journal = {PLOS Global Public Health},
  volume = {1},
  number = {10},
  pages = {e0000024},
  issn = {2767-3375},
  doi = {10.1371/journal.pgph.0000024},
  abstract = {The release of Wolbachia-infected mosquitoes is a promising disease intervention strategy that aims to control dengue and other arboviral infections. While early field trials and modelling studies suggest promising epidemiological and entomological outcomes, the overall cost effectiveness of the technology is not well studied in a resource rich setting nor under the suppression approach that aims to suppress the wild-type mosquito population through the release of Wolbachia-infected males. We used economical and epidemiological data from 2010 to 2020 to first ascertain the economic and health costs of dengue in Singapore, a high income nation where dengue is hyper-endemic. The hypothetical cost effectiveness of a national Wolbachia suppression program was then evaluated historically from 2010 to 2020. We estimated that the average economic impact of dengue in Singapore from 2010 to 2020 in constant 2010US\$ ranged from \$1.014 to \$2.265 Billion. Using empirically derived disability weights, we estimated a disease burden of 7,645\textendash 21,262 DALYs from 2010\textendash 2020. Under an assumed steady-state running cost of a national Wolbachia suppression program in Singapore, we conservatively estimate that Wolbachia would cost an estimated \$50,453\textendash\$100,907 per DALYs averted and would lead to an estimated \$329.40 Million saved in economic costs over 2010 to 2020 under 40\% intervention efficacy. Wolbachia releases in Singapore are expected to be highly cost-effective and its rollout must be prioritised to reduce the onward spread of dengue.},
  langid = {english},
  file = {E\:\\ZoteroLibrary\\zotero\\storage\\U4BC7CCC\\Soh et al. - 2021 - Economic impact of dengue in Singapore from 2010 t.pdf}
}

@article{soh21b,
  title = {Economic Impact of Dengue in {{Singapore}} from 2010 to 2020 and the Cost-Effectiveness of {{Wolbachia}} Interventions},
  author = {Soh, Stacy and Ho, Soon Hoe and Seah, Annabel and Ong, Janet and Dickens, Borame Sue and Tan, Ken Wei and Koo, Joel Ruihan and Cook, Alex R. and Tan, Kelvin Bryan and Sim, Shuzhen and Ng, Lee Ching and Lim, Jue Tao},
  editor = {Acharya, Yubraj},
  year = {2021},
  month = oct,
  journal = {PLOS Global Public Health},
  volume = {1},
  number = {10},
  pages = {e0000024},
  issn = {2767-3375},
  doi = {10.1371/journal.pgph.0000024},
  abstract = {The release of Wolbachia-infected mosquitoes is a promising disease intervention strategy that aims to control dengue and other arboviral infections. While early field trials and modelling studies suggest promising epidemiological and entomological outcomes, the overall cost effectiveness of the technology is not well studied in a resource rich setting nor under the suppression approach that aims to suppress the wild-type mosquito population through the release of Wolbachia-infected males. We used economical and epidemiological data from 2010 to 2020 to first ascertain the economic and health costs of dengue in Singapore, a high income nation where dengue is hyper-endemic. The hypothetical cost effectiveness of a national Wolbachia suppression program was then evaluated historically from 2010 to 2020. We estimated that the average economic impact of dengue in Singapore from 2010 to 2020 in constant 2010US\$ ranged from \$1.014 to \$2.265 Billion. Using empirically derived disability weights, we estimated a disease burden of 7,645\textendash 21,262 DALYs from 2010\textendash 2020. Under an assumed steady-state running cost of a national Wolbachia suppression program in Singapore, we conservatively estimate that Wolbachia would cost an estimated \$50,453\textendash\$100,907 per DALYs averted and would lead to an estimated \$329.40 Million saved in economic costs over 2010 to 2020 under 40\% intervention efficacy. Wolbachia releases in Singapore are expected to be highly cost-effective and its rollout must be prioritised to reduce the onward spread of dengue.},
  langid = {english},
  file = {E\:\\ZoteroLibrary\\zotero\\storage\\HACDVQGM\\Soh et al. - 2021 - Economic impact of dengue in Singapore from 2010 t.pdf}
}

@article{suleman82,
  title = {The Effects of Intraspecific Competition for Food and Space on the Larval Development of {{{\emph{Culex quinquefasciatus}}}}{\emph{.}}},
  author = {Suleman, M.},
  year = {1982},
  journal = {Mosquito News},
  volume = {42},
  number = {3},
  pages = {347--356},
  abstract = {Individual and combined effects of larval nutrition and density on developmental mortality, rate of development, adult body size and sex ratio of Culex quinquefasciatus were examined in the laboratory using 4-5 levels of larval food and density. At uniform densities of 1 larva per ml of rearing water or cm2 surface area and with varying amounts of food per larva, the developmental mortality...},
  langid = {english}
}

@misc{uhors22,
  title = {Indirect {{Cost Rates}}},
  author = {{University of Hawaii \textendash{} Office of Research Services}},
  year = {2022},
  journal = {Rates},
  howpublished = {https://research.hawaii.edu/ors/resources/rates/},
  file = {E\:\\ZoteroLibrary\\zotero\\storage\\MQADDZHU\\rates.html}
}

@misc{usbureauofeconomicanalysis21,
  title = {Regional {{Price Paraties}} by {{State}}},
  shorttitle = {{{RPP}}},
  author = {{U.S. Bureau of Economic Analysis}},
  year = {2021},
  month = dec,
  howpublished = {https://apps.bea.gov/iTable/iTable.cfm?reqid=70\&step=1\&acrdn=8}
}

@misc{usbureauoflaborstatistics22,
  title = {Consumer {{Price Index}} ({{CPI}}) {{Inflation Calculator}}},
  author = {{U. S. Bureau of Labor Statistics}},
  year = {2022},
  address = {{Washington, DC}},
  abstract = {The CPI inflation calculator uses the Consumer Price Index for All Urban Consumers (CPI-U) U.S. city average series for all items, not seasonally adjusted. This data represents changes in the prices of all goods and services purchased for consumption by urban households.},
  howpublished = {U.S. Department of Labor},
  file = {E\:\\ZoteroLibrary\\zotero\\storage\\37BG26PN\\inflation_calculator.html}
}

@techreport{usda-aphis17,
  title = {New {{World}} Screwworm Ready Reference Guide - Historical Economic Impact},
  author = {{USDA-APHIS}},
  year = {2017},
  pages = {2},
  address = {{USDA APHIS Veterinary Services National Preparedness and Incident Coordination (NPIC) 4700 River Road Unit 41 , Riverdale, MD 20737}}
}

@misc{usfishandwildlifeservice17,
  title = {Endangered and {{Threatened Wildlife}} and {{Plants}}; {{Threatened Species Status}} for the {{Iiwi}} ({{{\emph{Drepanis coccinea}}}}{\emph{)}}},
  shorttitle = {Endangered and {{Threatened Wildlife}} and {{Plant}}},
  author = {{U.S. Fish and Wildlife Service}},
  year = {2017},
  month = sep,
  pages = {260--261},
  abstract = {We, the U.S. Fish and Wildlife Service (Service), determine threatened status under the Endangered Species Act of 1973, as amended (Act), for the iiwi (Drepanis coccinea), a bird species from the Hawaiian Islands. The effect of this regulation is to add this species to the Federal List of Endangered and Threatened Wildlife. DATES: This rule becomes effective October 20, 2017. ADDRESSES: This final rule is available on the internet at http:// www.regulations.gov and http:// www.fws.gov/pacificislands. Comments and materials we received, as well as supporting documentation we used in preparing this rule, such as the species status report, are available for public inspection at http:// www.regulations.gov. Comments, materials, and documentation that we considered in this rulemaking will be available by appointment, during normal business hours at: U.S. Fish and Wildlife Service, Pacific Islands Fish and Wildlife Office, 300 Ala Moana Boulevard, Room 3\textendash 122, Honolulu, HI 96850; by telephone at 808\textendash 792\textendash 9400; or by facsimile at 808\textendash 792\textendash 9581.},
  langid = {english}
}

@article{verdonschot14a,
  title = {Flight Distance of Mosquitoes ({{Culicidae}}): {{A}} Metadata Analysis to Support the Management of Barrier Zones around Rewetted and Newly Constructed Wetlands},
  shorttitle = {Flight Distance of Mosquitoes ({{Culicidae}})},
  author = {Verdonschot, Piet F.M. and {Besse-Lototskaya}, Anna A.},
  year = {2014},
  month = mar,
  journal = {Limnologica (Online)},
  volume = {45},
  pages = {69--79},
  issn = {00759511},
  doi = {10.1016/j.limno.2013.11.002},
  abstract = {Society responds to changes in climate and land use via mitigation measures, including rainwater retention and storage in rewetted and newly constructed wetlands. Humans living close to these wetlands express concerns about future mosquito nuisance situations, and request the necessary distance between human occupation and wetlands to avoid such problems. Wetland managers need to know the distance required, as well as the type of management needed for such buffer or barrier zones. Here we performed an extensive literature survey to collect quantitative information on mosquito flight distance and the relevant environmental conditions. Mosquitoes have an average maximum flight distance of between 50 m and 50 km, depending on the species. Long-distance or migratory flights are strongly related to species ecological preferences and physiology, are survived by few specimens, and do not relate to nuisance situations. Nuisance-related or non-oriented flights are also species-specific and cover much shorter distances-between 25 m and 6 km for the 23 species analyzed. Based on these results, we made regressionbased estimations of the percentages of the population that cross certain distances. A 90\% reduction in breeding site population density would require minimal distances of 56 m for Anopheles saperoi and 8.6 km for Anopheles sinensis, and much greater distances for Aedes vexans, Culex quinquefasciatus, and Culiseta morsitans. Little useful information was available regarding the environmental conditions under which non-oriented flights took place. Qualitatively, the review showed that flight capacity was influenced by landscape structure, meteorological conditions (temperature, humidity, and illumination), and species physiology (energy available for flight). Overall, our findings suggest that predictions regarding the construction of barrier zones around breeding sites can be made based on mosquito and host density and human nuisance perception, and that barrier zone usefulness strongly depends on the mosquito species involved. Additional quantitative research is needed to better document the non-oriented dispersal patterns of the mosquitoes that populate rewetted and newly constructed wetlands, and the effects of vegetation types in barrier zones on mosquito densities.},
  langid = {english},
  file = {E\:\\ZoteroLibrary\\zotero\\storage\\AEG4ZVBE\\Verdonschot and Besse-Lototskaya - 2014 - Flight distance of mosquitoes (Culicidae) A metad.pdf}
}

@article{who20,
  title = {{{WHO}} | {{The}} Mosquito},
  author = {WHO, World Health},
  year = {2020},
  journal = {WHO},
  publisher = {{World Health Organization}},
  abstract = {The mosquito.}
}

@misc{worldbank21,
  title = {{{PPP}} Conversion Factor, {{GDP}} ({{LCU}} per International \$) | {{Data}}},
  author = {{World Bank}},
  year = {2021},
  howpublished = {https://data.worldbank.org/indicator/PA.NUS.PPP},
  file = {E\:\\ZoteroLibrary\\zotero\\storage\\HPUM3IQX\\PA.NUS.html}
}

@misc{xi21,
  type = {Conference {{Presentation}}},
  title = {Develop {{Wolbachia}} for {{Mosquito Population Suppression}}},
  author = {Xi, Zhiyong},
  year = {2021},
  month = jun,
  address = {{Ventura, CA, United States.}}
}

@book{xie18,
  title = {R Markdown: {{The}} Definitive Guide},
  author = {Xie, Yihui and Allaire, J.J. and Grolemund, Garrett},
  year = {2018},
  publisher = {{Chapman and Hall/CRC}},
  address = {{Boca Raton, Florida}}
}

@book{xie20,
  title = {R Markdown Cookbook},
  author = {Xie, Yihui and Dervieux, Christophe and Riederer, Emily},
  year = {2020},
  publisher = {{Chapman and Hall/CRC}},
  address = {{Boca Raton, Florida}}
}

@article{yasuno78,
  title = {A Control Experiment with Chemosterilized Male {{{\emph{Culex pipiens fatigans}}}} {{Wied}}. in a Village near {{Delhi}} Surrounded by a Breeding-Free Zone},
  author = {Yasuno, M. and Macdonald, W. W. and Curtis, C. F. and Grover, K. K. and Rajagopalan, P. K. and Sharma, L. S. and Sharma, V. P. and Singh, D. and Singh, K. R. P. and Agarwal, H. V. and Kazmi, S. J. and Menon, P. K. B. and Menon, R. and Razdan, R. K. and Samuel, D. and Vaidyanathan, V.},
  year = {1978},
  journal = {Eisei dobutsu. Japanese journal of sanitary zoology},
  abstract = {AGRICULTURAL SCIENCE AND TECHNOLOGY INFORMATION},
  langid = {english},
  file = {E\:\\ZoteroLibrary\\zotero\\storage\\KTZKKB97\\Yasuno et al. - 1978 - A control experiment with chemosterilized male Cul.pdf}
}

@article{yen20,
  title = {A {{Review}}: {{Wolbachia-Based Population Replacement}} for {{Mosquito Control Shares Common Points}} with {{Genetically Modified Control Approaches}}},
  shorttitle = {A {{Review}}},
  author = {Yen, Pei-Shi and Failloux, Anna-Bella},
  year = {2020},
  month = may,
  journal = {Pathogens (Basel, Switzerland)},
  volume = {9},
  number = {5},
  issn = {2076-0817},
  doi = {10.3390/pathogens9050404},
  abstract = {The growing expansion of mosquito vectors has made mosquito-borne arboviral diseases a global threat to public health, and the lack of licensed vaccines and treatments highlight the urgent need for efficient mosquito vector control. Compared to genetically modified control strategies, the intracellular bacterium Wolbachia, endowing a pathogen-blocking phenotype, is considered an environmentally friendly strategy to replace the target population for controlling arboviral diseases. However, the incomplete knowledge regarding the pathogen-blocking mechanism weakens the reliability of a Wolbachia-based population replacement strategy. Wolbachia infections are also vulnerable to environmental factors, temperature, and host diet, affecting their densities in mosquitoes and thus the virus-blocking phenotype. Here, we review the properties of the Wolbachia strategy as an approach to control mosquito populations in comparison with genetically modified control methods. Both strategies tend to limit arbovirus infections but increase the risk of selecting arbovirus escape mutants, rendering these strategies less reliable.},
  pmcid = {PMC7281599},
  pmid = {32456036}
}

@article{zhang17,
  title = {Establishment of a Medium-Scale Mosquito Facility: Optimization of the Larval Mass-Rearing Unit for {{{\emph{Aedes albopictus}}}}{\emph{ (}}{{{\emph{Diptera}}}}{\emph{: }}{{{\emph{Culicidae}}}}{\emph{)}}},
  shorttitle = {Establishment of a Medium-Scale Mosquito Facility},
  author = {Zhang, Dongjing and Zhang, Meichun and Wu, Yu and Gilles, Jeremie R. L. and Yamada, Hanano and Wu, Zhongdao and Xi, Zhiyong and Zheng, Xiaoying},
  year = {2017},
  month = nov,
  journal = {Parasites \& Vectors},
  volume = {10},
  number = {1},
  pages = {569},
  issn = {1756-3305},
  doi = {10.1186/s13071-017-2511-z},
  abstract = {Standardized larval rearing units for mosquito production are essential for the establishment of a mass-rearing facility. Two larval rearing units, developed respectively by the Guangzhou Wolbaki Biotech Co. Ltd. (Wolbaki) and Insect Pest Control Laboratory, Joint FAO/IAEA Division of Nuclear Techniques in Food and Agriculture (FAO/IAEA-IPCL), are tested to assess their potential uses to mass-rear the larval stages of Aedes albopictus in support of the establishment of a medium-scale mosquito facility for the application of mosquito genetic control strategies.},
  keywords = {Aedes albopictus,Larval rearing units,Mass-rearing,Mosquito facility},
  file = {E\:\\ZoteroLibrary\\zotero\\storage\\YZEIHRKR\\Zhang et al. - 2017 - Establishment of a medium-scale mosquito facility.pdf;E\:\\ZoteroLibrary\\zotero\\storage\\ZYZ8ZXKP\\s13071-017-2511-z.html}
}

@article{zhang18,
  title = {Establishment of a Medium-Scale Mosquito Facility: Tests on Mass Production Cages for {{{\emph{Aedes albopictus}}}} ({{Diptera}}: {{Culicidae}})},
  shorttitle = {Establishment of a Medium-Scale Mosquito Facility},
  author = {Zhang, Dongjing and Li, Yongjun and Sun, Qiang and Zheng, Xiaoying and Gilles, Jeremie R. L. and Yamada, Hanano and Wu, Zhongdao and Xi, Zhiyong and Wu, Yu},
  year = {2018},
  month = mar,
  journal = {Parasites \& Vectors},
  volume = {11},
  number = {1},
  pages = {189},
  issn = {1756-3305},
  doi = {10.1186/s13071-018-2750-7},
  abstract = {Mass egg production is an important component of Aedes albopictus mosquito control programs, such as the sterile insect technique and incompatible insect technique, which requires the releases of large number of sterile males. Developing standard operating procedures and optimized cages for adult maintenance of Ae. albopictus can improve the mass rearing efficiency.},
  keywords = {Adult mass-reared methods,Aedes albopictus,Mass production cage,Mosquito factory},
  file = {E\:\\ZoteroLibrary\\zotero\\storage\\8TP8XAZF\\Zhang et al. - 2018 - Establishment of a medium-scale mosquito facility.pdf;E\:\\ZoteroLibrary\\zotero\\storage\\KWXR7FCS\\s13071-018-2750-7.html}
}

@article{zheng19b,
  title = {Incompatible and Sterile Insect Techniques Combined Eliminate Mosquitoes},
  author = {Zheng, Xiaoying and Zhang, Dongjing and Li, Yongjun and Yang, Cui and Wu, Yu and Liang, Xiao and Liang, Yongkang and Pan, Xiaoling and Hu, Linchao and Sun, Qiang and Wang, Xiaohua and Wei, Yingyang and Zhu, Jian and Qian, Wei and Yan, Ziqiang and Parker, Andrew G. and Gilles, Jeremie R. L. and Bourtzis, Kostas and Bouyer, J{\'e}r{\'e}my and Tang, Moxun and Zheng, Bo and Yu, Jianshe and Liu, Julian and Zhuang, Jiajia and Hu, Zhigang and Zhang, Meichun and Gong, Jun-Tao and Hong, Xiao-Yue and Zhang, Zhoubing and Lin, Lifeng and Liu, Qiyong and Hu, Zhiyong and Wu, Zhongdao and Baton, Luke Anthony and Hoffmann, Ary A. and Xi, Zhiyong},
  year = {2019},
  month = aug,
  journal = {Nature},
  volume = {572},
  number = {7767},
  pages = {56--61},
  publisher = {{Nature Publishing Group}},
  issn = {1476-4687},
  doi = {10.1038/s41586-019-1407-9},
  abstract = {The radiation-based sterile insect technique (SIT) has successfully suppressed field populations of several insect pest species, but its effect on mosquito vector control has been limited. The related incompatible insect technique (IIT)\textemdash which uses sterilization caused by the maternally inherited endosymbiotic bacteria Wolbachia\textemdash is a promising alternative, but can be undermined by accidental release of females infected with the same Wolbachia strain as the released males. Here we show that combining incompatible and sterile insect techniques (IIT\textendash SIT) enables near elimination of field populations of the world's most invasive mosquito species, Aedes albopictus. Millions of factory-reared adult males with an artificial triple-Wolbachia infection were released, with prior pupal irradiation of the released mosquitoes to prevent unintentionally released triply infected females from successfully reproducing in the field. This successful field trial demonstrates the feasibility of area-wide application of combined IIT\textendash SIT for mosquito vector control.},
  copyright = {2019 The Author(s), under exclusive licence to Springer Nature Limited},
  langid = {english},
  keywords = {Applied microbiology,Malaria,Symbiosis,Translational research,Viral infection},
  file = {E\:\\ZoteroLibrary\\zotero\\storage\\E69Z6PSP\\Zheng et al. - 2019 - Incompatible and sterile insect techniques combine.pdf;E\:\\ZoteroLibrary\\zotero\\storage\\NXH7VV92\\s41586-019-1407-9.html}
}

@misc{zotero-15632,
  title = {Climate of {{Hawaii}} | {{Downloads}}},
  howpublished = {http://climate.geography.hawaii.edu/downloads.html},
  file = {E\:\\ZoteroLibrary\\zotero\\storage\\FF93SKB4\\downloads.html}
}
