# Supplementary material for: A mass rearing cost calculator for the control of Culex quinquefasciatus in Hawaiʻi using the incompatible insect technique
Source: Parasit Vectors. 2022 Dec 5;15:453. doi: 10.1186/s13071-022-05522-1 (PMC9724328; doi:10.1186/s13071-022-05522-1)
Supplement: Supplementary file 2 — Additional file 2: Code S2. A folder containing all of the R markdown code used to develop the manuscript and example reports. The contents of this folder can be used to reproduce all analyses and reports presented here. [file 13071_2022_5522_MOESM2_ESM.zip › Supp_Mat_Code_S2/MosquitoReleaseTable_IiwiAnalysis_Fin_PandV3.Rmd]

---
title: "Supplemental Materials Section 3:  *Culex quinquefasciatus* IIT/SIT production needs and cost estimate calculator for control within \u02BBI\u02BBiwi's home range - Example Report"
author: 
- Adam E. Vorsino, Ph. D.
- Ecologist
- USFWS, Pacific Islands Fish and Wildlife Office
- Email - Adam_Vorsino@fws.gov
date: "`r format(Sys.time(), '%d %B, %Y')`"
output:
  bookdown::word_document2:
  # bookdown::markdown_document2:
    # base_format: officedown::rdocx_document
    fig_caption: true
    toc: no
    number_sections: false
    reference_docx: "word-styles-reference-02_NoNumbering.docx"
font-family: Times New Roman
bibliography: Itemized_Mosquito_Infra_Costs.bib
editor_options: 
  chunk_output_type: console
---


```{r include = FALSE, cache = F}
knitr::knit_hooks$set(inline = function(x) {
  prettyNum(x, big.mark=",")
})

knitr::opts_chunk$set(tab.cap.pre = "Table ", tab.cap.sep = ": ")


knitr::opts_chunk$set(cache = F, warning = FALSE,
                      message = FALSE, cache.lazy = FALSE, echo = FALSE)

pckgs <- c('stringr', 'knitr', 'kableExtra', 'Hmisc', 'formattable', 'flextable')

for(pck in pckgs){
  if ((is.na(installed.packages()[,"Package"][pck]))==T){
    install.packages(pck, dependencies = T)
  }
  library(pck,character.only = T)
 
}

Iiwi.Area.ToCntrl.km <- 1200
```

# Overview
This report outlines the methods used in the coded analysis (see Supplemental Materials Section 1) to infer mosquito rearing/infrastructure costs associated with controlling mosquitoes at various densities.  The information and criteria regarding rearing needs used in this code was provided by The Xi lab at Michigan State University (Dr. Zhiyong Xi *pers. comm*).  The output of the code is a table of costs for mosquito control using the SIT/IIT approach (see @zheng19b) as applied to the theorized home range of `r knitr::asis_output("\u02BB")`i`r knitr::asis_output("\u02BB")`iwi (*Drepanis coccinea*) as estimated elsewhere from the known distribution of `r knitr::asis_output(c("\u02BB", "\u014D"))`hi`r knitr::asis_output("\u02BB")`a lehua (*Metrosideros polymorpha*) forests above 3,500 feet on Kauai, Maui and Hawai`r knitr::asis_output("\u02BB")`i (*Jay Nelson, pers. comm.*).  Here the `r knitr::asis_output("\u02BB")`i`r knitr::asis_output("\u02BB")`iwi home range area is compared with mosquito densities found in similar sites on the island of Hawai`r knitr::asis_output("\u02BB")`i described in @samuel11. The inputs can be modified to reflect other sites.   Though it was developed for *Culex quinquefasciatus* infrastructure needs, it is relatively species independent and can be used for other Culicid control efforts (e.g. *Aedes* sp.).

# Methods
Along with information related to the rearing of approximately 1.5 million IIT/SIT derived male mosquitoes [@zheng19b], Hawai`r knitr::asis_output("\u02BB")`i specific infrastructure, utility and personnel costs were approximated and used in this analysis.  All compiled information was used here to assess Infrastructure costs associated with developing a *C. quinquefasciatus* rearing facility at a capacity needed to control known densities in an area the approximate size of the `r knitr::asis_output("\u02BB")`i`r knitr::asis_output("\u02BB")`iwi home range.  The area can be modified to reflect different sites.  

|     Table 1 lists the variables used in the code to itemize the infrastructure costs and a description of each variable.  Variables to determine infrastructure costs were partitioned into three main types:  those variables associated with ecology of Hawai`r knitr::asis_output("\u02BB")`i and the Culicid (*Mosquito and Site Information*), those itemizing the basic infrastructure costs (*Basic Infrastructure Costs*), and those associated with position and personnel expenditures (*Position and Personnel Costs*). 

```{r Table1, echo = F}

pckgs <- c('stringr', 'knitr', 'kableExtra', 'Hmisc', 'formattable', 'flextable')

for(pck in pckgs){
  if ((is.na(installed.packages()[,"Package"][pck]))==T){
    install.packages(pck, dependencies = T)
  }
  library(pck,character.only = T)

}

Info1 <- c(rep(('Mosquito and Site Information'), 2))
MosquitoSites <- c('MaunaLoa.Mos.Sites', 'Sites from Samuel et al. (2011) in which estimates of density were defined')
MosquitoDensity <- c('MaunaLoa.Mos.Density.km', 'Mosquito Densities (individuals/sqr. km.) at the various sites from Samuel et al (2011).')
MosquitoElevation <- c('MaunaLoa.Elev.m', 'Approximate elevation of sites outlined in the *MaunaLoa.Mos.Sites* input in meters')
IiwiArea <- c('Iiwi.Area.ToCntrl.km', 'Approx. home range of  \u02BBI\u02BBiwi in square kilometers')
SexRatio <- c('FemalePercent', "The female percent of the sex ratio.  A value of 50 indicates an equal sex ratio.")
OverfloodingRatio <- c('Overflooding_Multiplier', 'Multiplier to derive the overflooding ratio needed for an effective control strategy.  A value of 10 indicates that to suppress the wild-type population a successful program needs 10x the number of SIT/IIT laboratory derived Culicid.')

Info2 <- c(rep(('Basic Infrastructure Costs'), 2))
InitialYearsCosts <- c('Year1.Only.Items', 'Infrastructure items needed in year 1 for rearing approx. 1.5 million IIT/SIT male Culicid, not including personnel')
Year1.Only.Costs <- c('Year1.Only.Costs', 'Approx. costs of *Year1.Only.Items* for rearing 1.5 million IIT/SIT male Culicid')
Electricity <- c('Electricity', 'Yearly electricity costs to rear approx. 1.5 million IIT/SIT males')
LabCosts <- c('LaboratorySpace', 'Cost of a laboratory space needed for rearing approx. 1.5 million IIT/SIT males') # assumed you can rear 1.5 million males in a double wide.
MiscItems <- c('AllOtherYear.Items', 'Misc PCR/Lab/Field Supplies for items used in each year of the control application (e.g blood)')
MiscCosts <- c('AllOtherYear.Costs', 'Approx. costs of *AllOtherYear.Items* for items used in each year of the control application')

Info3 <- c(rep(('Position and Personnel Costs'), 2))
PositionType <-c('Personnel.Des', 'Types of technician positions to be funded')
PositionWageMR <- c('Wage.Mass.Rearing', 'Average hourly wage for the Mass Rearing Technician position')
PositionWageQC <- c('Wage.Quality.Control', 'Average hourly wage for the Quality Control position')
PositionHours <- c('HoursPerYear', 'Yearly hours for each position')
PositionFringe <- c('Fringe', 'Percent Fringe costs for full time employees')


AllDescrip <- data.frame(rbind(Info1, MosquitoSites, MosquitoDensity, MosquitoElevation,IiwiArea, SexRatio, OverfloodingRatio, Info2, InitialYearsCosts, Year1.Only.Costs, Electricity, LabCosts, MiscItems, MiscCosts, Info3, PositionType, PositionWageMR, PositionWageQC, PositionHours, PositionFringe))

colnames(AllDescrip) <- c('Variable', 'Description.Of.Variable')
# row.names(AllDescrip) <- NULL#rep(NA, nrow(AllDescrip))
# AllDescrip
AllDescTable <- flextable(data.frame(AllDescrip))%>%
  set_header_labels(Variable = ("Coded Variable"),  Description.Of.Variable = ('Variable Description')) %>%
  
  theme_booktabs(bold_header = T) %>% #theme_zebra(odd_header="transparent") %>%
  flextable::align(align = 'center', part = 'all') %>%
  # bold(i = c(1,8,15), bold=TRUE, part = 'body') %>%
  # italic(i = c(1,8,15), italic = TRUE, part = "body") %>%
  # italic(j = 1, italic = TRUE, part = "body") %>%
  # hline(i=c(1,7:8, 14:15), part = "body", border = officer::fp_border()) %>%#
  hline(i=c(1), part = "header", border = officer::fp_border()) %>%
  hline_top(part="header", border = officer::fp_border()) %>%
  merge_h(i=c(1,8,15), part = 'body') %>%
  # flextable::align(align = 'left', i=c(1,8,15)) %>%
  flextable::align(i=c(1,8,15), align = 'left', part = 'body') %>%
  
  autofit()%>%
  fit_to_width(max_width = 7.25) %>%
  fontsize(size = 9, part = 'header') %>%
  fontsize(size = 8, part = 'body') %>%
  set_caption(paste0('Variable names and descriptions used in the R code to derive an estimate of infrastructure and personnel costs.'))

AllDescTable
```

## Biological/Ecological Characteristics of *C. quinquefasciatus* used for the analysis
As noted in Table 1, mosquito densities were derived from @samuel11 (See Appendix B Table 1B in @samuel11) and defined in that paper as the number of individuals per kilometer^2^ for each site. As *C. quinquefasciatus* densities are known to vary based on temperature [@samuel11], and elevation and can be used as an imperfect proxy for the variance in temperature between sites, infrastructure costs were determined for all densities of *C. quinquefasciatus* at each elevation in which they were present.  Conducting the analysis in this way allows the user of the information to better estimate site and cost variance, and ensure that the calculator was robust to changes in sex ratio.

|     For most analyses conducted in this assessment the male to female sex ratio was maintained at 1:1 (equal sex ratio) as it has been observed in the lab.  As a test of how robust the assessment is to variation in the sex ratio parameter, the default equal sex ratio was compared to an assessment conducted with a female biased sex ratio. Sex ratios commonly seen in the literature for *C. quinquefasciatus* (or other Culicids) vary [@suleman82; @medeiros17; @david12], but are within the realm of both ratios used.  While maintaining all infrastructure, personnel and density costs, a comparison between an equal (1:1) and female biased sex ratio (70% female, or 0.43:1 male:female ratio, which is the converse of that from @david12) was conducted to illustrate the variance in cost associated with this variable.  In a rearing facility operations are modified such that sex ratio's are close to equal.

## Infrastructure Costs
As noted above, most year 1 and subsequent year infrastructure costs were estimated using information published (as an average cost/km^2^) in @zheng19b.  One large purchase that was not itemized by these estimates was the Arthropod Containment Level 2 (ACL-2) [@benedict18] rearing space necessary to rear approx. 1.5 million male Culicids. It was determined that at maximum a facility must be ~300-500m^2^ (enough to produce 500k - 1 million male SIT/IIT Culicid) to be cost effective, and allow for future scaling efforts.  Therefore a 800m^2^ ACL-2 facility (Table 2: *LaboratorySpace*) would be of sufficient size to rear approx. 1.5 million male *C. quinquefasciatus*.  The cost of an 800m^2^ facility was estimated using three converted (from ft^2^ to m^2^) median cost quotes (see Supplemental Materials Section 2), as defined per m^2^, and multiplied by the minimum size of a facility (800m^2^). Modification of any modular facility to be ACL-2 compliant is another large cost that must be accounted for [@benedict18].  Here we infer the cost for an ACL-2 space necessary to rear approx. 1.5 million male Culicid per week (Table 2).  The cost of each infrastructure item could vary from this estimate depending on the company used, the facility type, previous ownership (versus new) etc.

|     Another high but potentially optional item (if only using IIT) in the year 1 costs is the irradiator used in IIT/SIT to make the females infertile at such low doses as to not affect male fitness [@zheng19b].  If the release program is able to use a machine learning/artificial intelligence adult sex selection discriminator, such as that being developed by Verily Life Sciences [@ovadia17] (or decides not to use one at all) these costs may vary. It is important to note that at this point the cost of the irradiator may be lower than the cost of the Verily technology, but that may change.  In this report the calculator was run with and without the irradiator costs to illustrate the cost variance of the irradiator (see Tables 1 & 2).  

|     The most significant perpetual costs (year 1 and beyond) are those associated with rearing and quality control personnel (Table 1 & 2).  To rear approx. 1.5 million adult male Culicid every week, eight rearing and three quality control technicians must be fully funded for the extent of the work year (260 days, 8 hours/day, see Table 2). In the calculator presented here the default cost per hour of these different positions was higher for the quality control position as it is primarily managerial (Table 2).  These costs are likely on the low end of the wage spectrum for these position types and should be modified as appropriate.

```{r Table2, echo = F}

pckgs <- c('stringr', 'knitr', 'kableExtra', 'Hmisc', 'formattable', 'flextable')

for(pck in pckgs){
  if ((is.na(installed.packages()[,"Package"][pck]))==T){
    install.packages(pck, dependencies = T)
  }
  library(pck,character.only = T)

}


Info1 <- c(rep(('Mosquito and Site Information'), 2))
MosquitoSites <- c('MaunaLoa.Mos.Sites', "Malama Ki; Nanawale; Bryson's; Waiakea; Cooper; Crater; Pu'u")#)
MosquitoDensity <- c('MaunaLoa.Mos.Density.km', '4,546; 78,547; 14,597; 29,001; 27,615; 1,637; 618')
MosquitoElevation <- c('MaunaLoa.Elev.m', '25; 36; 314; 885; 1,024; 1,177; 1,247')
IiwiArea <- c('Iiwi.Area.ToCntrl.km', '1200 kilometers squared')
SexRatio <- c('FemalePercent', '50% (Assumes an equal sex ratio)')
OverfloodingRatio <- c('Overflooding_Multiplier', '10 (10:1 overflooding ratios are commonly used for a control efficacy of 99% (Zheng et al. 2019; Kandul et al. 2019))')

Info2 <- c(rep(('Basic Infrastructure Costs'), 2))
InitialYearsCosts <- c('Year1.Only.Items', "ACL2 modification; Irradiator; Mosquito.Sex.Sorters (6); larvae Rearing Units (5); adult cages (100); ovitraps (300); BG traps (50); PCR Machine")
Year1.Only.Costs <- c('Year1.Only.Costs', '$800,000; $250,000; $6,900; $134,500; $11,040; $2,400; $7,500; $47,000')
Electricity <- c('Electricity', '$2,000.00 x 12')
LabCosts <- c('LaboratorySpace', 'median price of a 800 meter squared modular facility (see Supp. Mat. Section 2 for price quotes)') # assumed you can
MiscItems <- c('AllOtherYear.Items', 'PCR Buffers, reagents, primers, Taq, Misc. Equipment, Misc. Field Supplies.')
MiscCosts <- c('AllOtherYear.Costs', '$30,000')

# From Dr. Zhiyong Xi:
# "Normally I would suggest starting with a space 300-500 m2 and targeting for producing 1 million males per week (see the attached PPT that I used for IAEA meeting last year). It would make too costly and not feasible if the production scale is low (e.g, 100-200k) as you will still need space for adult, larvae rearing, sex separation, irradiator, adult package and quality control. In another word, you may not save too much space with a low production scale. Thus, when you mention “to house 1 rearing unit associated staff etc., a facility would need at minimum a 12x30 foot laboratory space”, I am afraid this space is not enough for you to produce this amount. I think a minimum size of mass rearing facility would need two mobile 24x60 foot laboratories, which should be able to produce 500k to 1 million males per week (or even more if system optimized)..."
LaboratorySpace <- 800 * median(c((171000/((72*60)* 0.092903)),
                                        (150000/((60*60)* 0.092903)),
                                        (180000/((60*48)* 0.092903))))

Info3 <- c(rep(('Position and Personnel Costs'), 2))
PositionType <-c('Personnel.Des', 'Mass Rearing; Quality Control')
PositionWageMR <- c('Wage.Mass.Rearing', '$20.00')
PositionWageQC <- c('Wage.Quality.Control', '$25.00')
PositionHours <- c('HoursPerYear', '260 * 8')
PositionFringe <- c('Fringe', 'Research Corporation of the University of Hawai\u02BBi Fringe/Indirect is set at 61.56% for 2018.')

AllDescrip <- data.frame(rbind(Info1, MosquitoSites, MosquitoDensity, MosquitoElevation, IiwiArea, SexRatio, OverfloodingRatio, Info2, InitialYearsCosts, Year1.Only.Costs, Electricity, LabCosts, MiscItems, MiscCosts, Info3, PositionType, PositionWageMR, PositionWageQC, PositionHours, PositionFringe))


colnames(AllDescrip) <- c('Variable', 'Description.Of.Variable')
# row.names(AllDescrip) <- NULL#rep(NA, nrow(AllDescrip))
# AllDescrip
AllDescTable2 <- flextable(data.frame(AllDescrip))%>%
  set_header_labels(Variable = ("Coded Variable"),  Description.Of.Variable = ('Default Variable Value')) %>%
  theme_booktabs(bold_header = T) %>% #theme_zebra(odd_header="transparent") %>%
  flextable::align(align = 'center', part = 'all') %>%
  # bold(i = c(1,8,15), bold=TRUE, part = 'body') %>%
  # italic(i = c(1,8,15), italic = TRUE, part = "body") %>%
  # italic(j = 1, italic = TRUE, part = "body") %>%
  # hline(i=c(1,7:8, 14:15), part = "body", border = officer::fp_border()) %>%#
  hline(i=c(1), part = "header", border = officer::fp_border()) %>%
  hline_top(part="header", border = officer::fp_border()) %>%
  merge_h(i=c(1,8,15), part = 'body') %>%
  flextable::align(i=c(1,8,15), align = 'left', part = 'body') %>%
  autofit()%>%
  fit_to_width(max_width = 7.25) %>%
  fontsize(size = 9, part = 'header') %>%
  fontsize(size = 8, part = 'body') %>%
  set_caption(paste0('Variable names and values used in the R code to derive an estimate of infrastructure and personnel costs.'))

# note = expression(paste(italic("Note: "), "Market concentration averages in the United States, United Kingdom, and the \nNetherlands are, respectively, 1920, 1388, and 1244"))
AllDescTable2
```

---
nocite: |
  @kandul19
---

## Ratio Calculation
It is assumed here that each [larval rearing unit](https://www.vienna-scientific.com/products/tray-and-rack-systems/) can rear ~ 1 million Culicidae/week (Table 1) [@balestrino12; @zhang17].  In this calculator the larval rearing units are treated as the primary delimiter defining the production scale of a Culicid mass rearing facility.  In other words, each incremental increase in the number of larval rearing units necessitates a certain amount of space (for laboratory work, adult rearing, sex-sorting, office space etc.), positions and other costs outlined in Table 1. Under this assumption, to house 1 rearing unit associated staff etc., a facility would need at maximum a 300-500m^2^ laboratory space, and to house 5 rearing units and the associated staff etc., it is assumed that a facility would need at maximum a 800m^2^ laboratory space.  The rate of increase used for each assessment is supplied in each table.  These rates can be thought of as both the number of larval rearing units needed as well as the rate of increase for all other items (space, positions etc.) associated with rearing the necessary density of male Culicidae (Table 2).  These rates are rounded up to the nearest whole unit, from two significant digits of the proportion of wild-type males to laboratory males needed.  Conducting the assessment in this way ensures the production capacity needed for the successful implementation of an IIT or IIT/SIT control program. 

# Results
In this calculator the rate of increase, and thus the proportion of resources needed, is determined by the number of larval rearing units required to reach the necessary density of male Culicidae/*C. quinquefasciatus*. The rate may vary based on certain assumptions associated with the proportion of wild-type males to the number of IIT/SIT males needed to control those wild type individuals.  Those assumptions that may vary this rate of increase are primarily associated with the capacity of the larval rearing units (Table 1) or the biology/ecology of *C.quinquefasciatus* (see Table 2).  The differences between Table 3 and Table 4 show how these rates may vary the cost of control given certain assumptions regarding the sex ratio of the laboratory reared individuals.  Specifically, Table 3 shows the rates needed when using a female biased sex ratio as applied to an elevation gradient in *C. quinquefasciatus* densities for an SIT/IIT program the size of `r knitr::asis_output("\u02BB")`i`r knitr::asis_output("\u02BB")`iwi's home range, and Table 4 applies all default assumptions.

<!-- #_0.43:1_SexRatio -->
```{r Table3, echo = F, cache = F, tab.cap = paste0("IIT/SIT male mass release production and costs for a ",  Iiwi.Area.ToCntrl.km, " km\u00B2 area.  In the table a rate of 1 is equivalent to the production of \u2264 1 million IIT/SIT Culicidae using the 0.43:1 female biased sex ratio. Those areas highlighted in red have elevations relatively equivalent to the minimum elevation \u02BBi\u02BBiwi's home range.  Please note: this does not include costs associated with community outreach or field releases.")}

LaboratorySpaceA <- 800 * median(c((171000/((72*60)* 0.092903)),
                                        (150000/((60*60)* 0.092903)),
                                        (180000/((60*48)* 0.092903))))


IrraditatorA <- 250000

CostEst <- function(FemalePercent, # Percent used to determine sex ration.  Percent of the laboratory reared individuals that are female.
                    Overflooding_Multiplier, # The number of IIT males to be released in relation to a single wild-type
                    Area, # The size of the area to treat
                    LaboratorySpace, # predicted cost of an area necessary to rear 1.5 million male IIT 
                    Irradiator, # The Cost of an irradiator
                    FringeCst = NULL, # Technicians and workers Indirect costs/fringe: NULL = 0.6156
                    Wage.Mass.Rearing = NULL, # Mass rearing worker wages (per hour): NULL = 20
                    Wage.Quality.Control = NULL, #QC workers wages (per hour): NULL = 25
                    HoursPerYear = NULL, # Hours that colonies must be maintained per year (to calculate yearly wages): NULL = 260 * 8
                    ACL2 = NULL,# Cost of upgrading a standard rearing area necessary to rear 1.5 million IIT males (i.e. LaboratorySpace) to an ACL-2 facility NULL = 800000
                    Electricity, # estimated yearly electricity usage to rear 1.5 million IIT males/year 
                    Table = F) # run to export table (T or F)
  {
  

  
  if(is.null(ACL2)){
    ACL2 <- 800000
  }

  LaboratorySpace <- LaboratorySpace + ACL2
  
  # rm(list = ls())
  # try(graphics.off(), T)
  
  # Ecology and Biology
  MaunaLoa.Mos.Density.km <- c(4546,78547,14597,29001,27615,1637,618)#,0,0)
  MaunaLoa.Mos.Sites <- c('Malama Ki','Nanawale',"Bryson's",'Waiakea','Cooper','Crater',"Pu'u")#,'CJR',"Solomon's")
  MaunaLoa.Elev.m <- c(25,	36,	314,	885,	1024,	1177,	1247)#,	1678,	1686)
  Alakai.Area.ToCntrl.km <- Area# kilometers squared
  # FemalePercent <- 70 # Sex ratio
  # Overflooding_Multiplier <- 10 # Multiplier to derive the ratio needed for control
  
  # Operations/Supplies Costs
  Year1.Only.Items <- c('Irradiator', 'Mosquito.Sex.Sorters (6)', 'larvae Rearing Units (5)',
                        'adult cages (100)', 'ovitraps (300)', 'BG traps (50)', 'PCR Machine', 'ACL-2 upgrade')#, 'modulare office (60x24ft)')
  Year1.Only.Costs <- c(Irradiator, 6900, 134500, 11040, 2400, 7500, 47000)#, 40000)
  
  # Office Space <- #, 'modulare office (60x24ft)' can be split with $800/month utilities
  # https://www.willscot.com/mobile-offices/modular-complexes/60-x-24-Modular-Office
  # or
  # https://www.willscot.com/FLEX
  # Electricity <- 2000 * 12
  # From Dr. Zhiyong Xi:
  # "Normally I would suggest starting with a space 300-500 m2 and targeting for producing 1 million males per week (see the attached PPT that I used for IAEA meeting last year). 
  # It would make too costly and not feasible if the production scale is low (e.g, 100-200k) as you will still need space for adult, 
  # larvae rearing, sex separation, irradiator, adult package and quality control. 
  # In another word, you may not save too much space with a low production scale. Thus, when you mention “to house 1 rearing unit associated staff etc., a facility would 
  # need at minimum a 12x30 foot laboratory space”, I am afraid this space is not enough for you to produce this amount.
  # I think a minimum size of mass rearing facility would need two mobile 24x60 foot laboratories, which should be able to produce 
  # 

  # 500k to 1 million males per week (or even more if system optimized)..." ()
    # With the current technology, it is difficult to produce 500k males from 1 million larvae. It should be around 300K (or yield rate 30%).
  # LaboratorySpace <- 800 * median(c((171000/((72*60)* 0.092903)),
  #                                       (150000/((60*60)* 0.092903)),
  #                                       (180000/((60*48)* 0.092903))))
  
  # Personel Costs
  Personel.Des <- c('Mass Rearing', 'Quality Control')#, 'Feild Release', 'Community Education')
  if(is.null(Wage.Mass.Rearing)){
    Wage.Mass.Rearing <- 20 #15 dollars/hour
  }
  if(is.null(Wage.Quality.Control)){  
    Wage.Quality.Control <- 25 #17 dollars/hour
  }
  
  if(is.null(HoursPerYear)){  
    HoursPerYear <- 260 * 8 # 260 is 52 weeks/year 5 days/week * 8  hours per day
  }

  # RCUH fringe is set at 61.56% for 2018 see:
  # http://www.ors.Hawaii.edu/index.php/apply/budget-development/fringe-benefit-rates
  if(is.null (FringeCst)){
    Fringe <- 0.6156
  }else{
    Fringe <- FringeCst
  }
  
  # Misc Costs
  AllOtherYear.Items <- 'Misc PCR/Lab/Field Supplies'
  AllOtherYear.Costs <- 30000 # ensureing that it only changes for every 0.5 increment
  
  ##################################################################################
  ###########DO NOT MODIFY PAST THIS SECTION########################################
  ##################################################################################
  
  pckgs <- c('stringr', 'kableExtra', 'Hmisc', 'formattable', 'flextable')
  
  for(pck in pckgs){
    if ((is.na(installed.packages()[,"Package"][pck]))==T){
      install.packages(pck, dependencies = T)
    }
    library(pck,character.only = T)
    
  }
  
  #Bio
  r = 1-(FemalePercent/100) #male proportion given female percent
  # From author of Samuel et al papter: Adam - I'll have to go back to the paper myself but as I recall that abundance estimate was based on mean larval abundance in hapuu cavities, hapuu caviy laravl occupancy and mean number of hapuu cavities.  So unless it states other wise its all adults.  If its just females Mike would have assumed a 1:1 sex ratio and halved it.  Let me check the paper and see if I can come up with a more certain answer.  Dennis
  wildtypefmales <- 0.5
  WildType.Males.km <- (((Alakai.Area.ToCntrl.km*MaunaLoa.Mos.Density.km)) * wildtypefmales) #/(wildtypefmales)) * 0.5 #(Samuels et al. 2014 numbers are only for females) assumes wildtype equal sex ratio
  # OVerflooding ratio is defined as the ratio of sterile to wild males
  Wolb.Males.Needed.km <- round(WildType.Males.km*Overflooding_Multiplier)
  
  #Office
  OfficeCosts <- LaboratorySpace + Electricity
  
  #Personel
  Wage <- c(Wage.Mass.Rearing, Wage.Quality.Control)
  Personel.CossA <- rep(HoursPerYear*Wage)#, length(Personel.Des)) # 260 hours per year
  Personel.Costs <- Personel.CossA # removing 6 positions because community education and feild release
  Fringe.Costs <- Personel.Costs * Fringe
  Tot.Pers.Costs <- (Personel.Costs + Fringe.Costs)  * c(8,3)
  
  
  #COSTS FOR A Facility 1-300k males
  # (defined by assuming that each 1 mosquito larvae rearing unit can
  # break 300k males)
  # what to rear a min. of 500 - 1 million males...
  # 1/1.5 = 0.6666667 initial cost estimates were for 1.5 million males.  This is for ~ 1 million
  # 0.5/1.5 = 0.3333333 this is for ~ 500k males
  Year1.Only.Costs.300k <- Year1.Only.Costs
  Year1.Only.Costs.300k[2:6]  <- Year1.Only.Costs[2:6]/5
  OfficeCosts.300k <- OfficeCosts/5 # Assumes 2*24*26 ft containers is min at $120k
  Tot.Pers.Costs.300k <- (Personel.Costs + Fringe.Costs)  * (c(8,3)/5)
  AllOtherYear.Costs.300k <- AllOtherYear.Costs/5
  
  MaxCeiling <- 1000000 * (0.3)#(r)# 1 million Culicid per rearing unit, 30% male production
  
  Wolb.Males.Produced <- (Wolb.Males.Needed.km/wildtypefmales) * r # divide by wildtypefmales to put it back into male/female amount
  
  PropWildToLab <- Wolb.Males.Produced/Wolb.Males.Needed.km
  diff.ratio <- ceiling(signif(round(Wolb.Males.Needed.km/MaxCeiling, 2),2))
  
  
  # ensureing a min of a million mailes to be reared
  # diff.ratio[which(diff.ratio < round(500000/MaxCeiling))] <- ceiling(500000/MaxCeiling)
  
  # Defining the numbers for each scenario
  AmountNeeded <- data.frame()
  for(rate in diff.ratio){
    
    # YEAR 1 COSTS
    Yr1.ItemCostJnk <- Year1.Only.Costs.300k
    Yr1.ItemCostJnk[2:6]  <- Year1.Only.Costs.300k[2:6] * rate
    # PCR machine is for each 1.5 million so
    rate2 <- ceiling(rate/5)
    Yr1.ItemCostJnk[7]  <- Year1.Only.Costs.300k[7] * rate2
    
    Yr1.PersCostJnk <- (Personel.Costs + Fringe.Costs)  * ((c(8,3)/5)*rate)
    Yr1.MiscJnk <- AllOtherYear.Costs.300k*rate
    
    rate3 <- rate#ceiling(rate/2.5)
    Yr1.OfficeCostsJnk <- OfficeCosts.300k * rate3
    Yr1.TotalCosts <- currency(sum(Yr1.ItemCostJnk, Yr1.PersCostJnk, Yr1.MiscJnk, Yr1.OfficeCostsJnk))
    
    
    # SUBSEQUENT YEAR COSTS
    SUB.PersCostJnk <- (Personel.Costs + Fringe.Costs)  * ((c(8,3)/5)*rate)
    SUB.MiscJnk <- AllOtherYear.Costs.300k*rate
    SUB.OfficeCostsJnk <- Electricity * rate3
    SUB.TotalCosts <- currency(sum(SUB.PersCostJnk, SUB.MiscJnk, SUB.OfficeCostsJnk))
    
    AmountNeeded <- rbind(AmountNeeded, cbind(rate, round(Yr1.TotalCosts), round(SUB.TotalCosts)))#Alakai.Area.ToCntrl.km,
    
  }
  AmountNeeded$V3 <- currency(AmountNeeded$V3)
  AmountNeeded$V2 <- currency(AmountNeeded$V2)
  
  
  AmountNeeded2 <- data.frame(cbind(MaunaLoa.Mos.Sites,  MaunaLoa.Elev.m, WildType.Males.km, Wolb.Males.Needed.km, AmountNeeded))#
  
  colnames(AmountNeeded2) <- capitalize(c('Equivalent Site', 'Elevation (m)', 'Wild Type Males', 'IIT:Wild Type Males (10:1)',
                                          'Rate Used', 'First Year Cost ($)', 'Subsequent Year Costs ($)'))
  
  # modifying flextable
  # env <- parent.env(loadNamespace("flextable")) # The imports
  # unlockBinding("htmlEscape", env)
  # assign("htmlEscape", function(text, attribute = FALSE) text, envir=env)
  # lockBinding("htmlEscape", env)
  
  Partitions <- c(5,7)
  AmountNeeded3 <- AmountNeeded2
  if(Table == T){
    PrCntrlTable1 <- flextable(data.frame(AmountNeeded3)) %>%
      #color(i = c(6:7), color="darkred", part = 'body') %>%
      italic(i = c(6:7), italic = TRUE, part = "body") %>%
      # bold(i = c(6:7), bold = TRUE, part = "body") %>%
      # italic(j = 1, italic = TRUE, part = "body") %>%
      # bold(j = 1, bold = TRUE, part = "body") %>%
      set_header_labels(Equivalent.Site = "Site",
                        Elevation..m. = 'Elevation (m)',
                        Wild.Type.Males = 'Wild Type Males',
                        IIT.Wild.Type.Males..10.1. = 'IIT:Wild Type Males (10:1)',
                        Rate.Used = 'Rate Used',
                        First.Year.Cost.... = 'First Year Cost ($)',
                        Subsequent.Year.Costs.... = 'Subsequent Year Costs ($)') %>%
      
      theme_booktabs(bold_header = T) %>% #theme_zebra(odd_header="transparent") %>%
      flextable::align(align = "center", part = "header") %>%
      valign(valign = "center", part = "all") %>%
      # hline(i=c(1,5:6), part = "body", border = officer::fp_border()) %>%
      # hline(i=c(1), part = "header", border = officer::fp_border()) %>%
      hline(i=c(7), part = "body") %>%#, border = officer::fp_border(width = 3, color = 'darkred')) %>%
      hline(i=c(1), part = "header", border = officer::fp_border()) %>%
      hline_top(part="header", border = officer::fp_border()) %>%
      #vline(j=1, part = "body", border = officer::fp_border()) %>%
      fontsize(part = "header", size = 12) %>%
      flextable::align(align = 'center', part = 'all') %>%
      # align(d'da) %>%
      colformat_int(j = 2:7, big.mark = ",") %>%
      autofit() %>%
      fontsize(size = 12, part = 'body') %>%
      fit_to_width(max_width = 7.25) %>%
      
      footnote(value = as_paragraph(c('Kokee State Park Visitors Center Elevation is ~1,115 meters; Alakai Swamp Elevation is ~1,219-1,402 meters.',
                                      paste0('Alakai Wilderness Reserve with a 2 kilometer buffer has a combined area of ', round(116.9062), ' kilometers squared.'),
                                      'This does not include mosquito dispersal/application costs.')), part = 'header', i = 1, j = c(2,4,6),
               ref_symbols = c('1', '2', '3')) %>%
      fontsize(part = 'footer', size = 8) %>%
      italic(part = 'footer', italic = T)#,
    
    
    
    # set_caption(paste0('IIT/SIT Male *Culex quinquefasciatus* Mass Release Production and Costs for a ',                                    Alakai.Area.ToCntrl.km, ' km^2 area.  In the table a rate of one is equivalent to the production of \u2264 1 million IIT/SIT Culicid using the 0.43:1 female biased sex ratio. Those areas highlighted in red have elevations relatively equivalent to the elevation of Alakai Swamp.  Please note: this does NOT include costs associated with community outreach or field releases.')) %>%
    
    PrCntrlTable1
  }else{
      AmountNeeded3
  }
}
see1 <- CostEst(FemalePercent = 50, 
                Overflooding_Multiplier = 10, 
                Area = 1200, 
                LaboratorySpace = LaboratorySpaceA, 
                Irradiator = IrraditatorA,
                Electricity = 2000 * 12,
                Table = T)

# see$body$dataset[7,6]
see1
```


When modifying the default assumptions (Table 2) to use a female biased sex ratio (Table 3) the overall costs are substantially greater then that of the analysis conducted with the default equal sex ratio (Table 4).  Though the production costs calculated using this approach are relatively robust to small variances in the sex ratio of the laboratory reared individuals, the buffering effect that associates linking rate to rearing units is removed when projected for large quantities.

<!-- #_1:1_SexRatio -->
```{r Table4, echo = F, cache = F, tab.cap = paste0("IIT/SIT male mass release production and costs for a ",  Iiwi.Area.ToCntrl.km, " km\u00B2 area.  In the table a rate of 1 is equivalent to the production of \u2264 1 million IIT/SIT Culicidae using equal sex ratio. Those areas highlighted in red have elevations relatively equivalent to the minimum elevation \u02BBi\u02BBiwi's home range.  Please note: this does not include costs associated with community outreach or field releases.")}

CostEst(FemalePercent = 50, Overflooding_Multiplier = 10, Area = 1200, 
        LaboratorySpace = LaboratorySpaceA, Irradiator = IrraditatorA, Electricity = 2000 * 12,
                Table = T)
```


As noted in the methods section, two other costs that should be examined more closely are the costs of the mobile laboratory, and the irradiator (Table 2). Both the mobile laboratory and irradiator are significant to the overall effort in that they provide capacity for the effort (e.g. lab space) and confidence in the continued efficacy of the overall approach (e.g. irradiator)[@zheng19b], but these costs could potentially be offset by matching efforts from other institutions/organizations.  Table 5 shows the infrastructure costs for the IIT/SIT effort without the cost of a rearing facility.

<!-- #_NoOffice -->
```{r Table5, echo = F, cache = F, , tab.cap = paste0("IIT/SIT male mass release production and costs for a ",  Iiwi.Area.ToCntrl.km, " km\u00B2 area.  In the table a rate of 1 is equivalent to the production of \u2264 1 million IIT/SIT Culicidae.  The mobile laboratory costs have been removed from this table. Those areas highlighted in red have elevations relatively equivalent to the minimum elevation \u02BBi\u02BBiwi's home range.  Please note: this does not include costs associated with community outreach or field releases.")}
CostEst(FemalePercent = 70, Overflooding_Multiplier = 10, Area = 1200, 
        LaboratorySpace = 0, Irradiator = IrraditatorA,  Electricity = 2000 * 12,
                Table = T)
```


As noted in Table 2, the cost of the irradiator is a significant investment.  Table 6 shows the cost of the irradiator with all other default infrastructure costs. Something that should be noted when removing both rearing facility and irradiator costs (Tables 5 & 6) is that the rate of infrastructure increase (i.e. number of larval rearing units and associated costs needed) is the same, in fact this is true for all assessments with default assumptions (Tables 4-6).  This is because the rate acts as a proportion from which these unit costs are estimated, and is not influenced by these costs.

<!-- #_NoIrradiator -->
```{r Table6, echo = F, cache = F, , tab.cap = paste0("IIT/SIT male mass release production and costs for a ",  Iiwi.Area.ToCntrl.km, " km\u00B2 area.  In the table a rate of 1 is equivalent to the production of \u2264 1 million IIT/SIT Culicidae.  The irradiator costs have been removed from this table. Those areas highlighted in red have elevations relatively equivalent to the minimum elevation \u02BBi\u02BBiwi's home range.  Please note: this does not include costs associated with community outreach or field releases.")}
CostEst(FemalePercent = 70, Overflooding_Multiplier = 10, Area = 1200, 
        LaboratorySpace = LaboratorySpaceA, Irradiator = 0,  Electricity = 2000 * 12,
                Table = T)

```

# References {-}

<div id="refs"></div>


<!-- # Supplemental Materials Section 1: Code used to infer infrastructure costs -->
<!-- Below are two versions of the same code.  The first outputs an *.html* document that will be placed in a folder called *MosquitoCosts* on the desktop of your computer.  The *MosquitoCosts* folder will be automatically generated by the code.  The html document produced by this code should open automatically as a tab on your internet browser.  The second version is the same code in the form of a function.  The function outputs a table to an Integrated Development Environment (IDE) such as [Rstudio], and can be used in R to enable additional modifications and report development. -->


<!-- ## Cost estimator code with HTML table output for *C. quinquefasciatus* cost calculator -->
<!-- ```{r CostTable2,  cache = F, echo = T, eval = F} -->
<!-- # For further information about this calculator please contact the author at:  -->
<!-- #    -->
<!-- # Adam E. Vorsino, Ph.D. -->
<!-- # Strategic Habitat Conservation Division -->
<!-- # Pacific Island Fish and Wildlife Office -->
<!-- # 300 Ala Moana Blvd. Ste. 3-122 -->
<!-- # adam_vorsino@fws.gov -->
<!-- # (808)792-9431 -->


<!-- # Ecology and Biology -->
<!-- MaunaLoa.Mos.Density.km <- c(4546,78547,14597,29001,27615,1637,618)#,0,0) -->
<!-- MaunaLoa.Mos.Sites <- c('Malama Ki','Nanawale',"Bryson's",'Waiakea','Cooper','Crater',"Pu'u")#,'CJR',"Solomon's") -->
<!-- MaunaLoa.Elev.m <- c(25,	36,	314,	885,	1024,	1177,	1247)#,	1678,	1686) -->
<!-- Iiwi.Area.ToCntrl.km <- 1200# kilometers squared -->
<!-- FemalePercent <- 50 # Sex ratio -->
<!-- Overflooding_Multiplier <- 10 # Multiplier to derive the ratio needed for control -->

<!-- # Operations/Supplies/Office Costs -->
<!-- Year1.Only.Items <- c('Irradiator', 'Mosquito.Sex.Sorters (6)', 'larvae Rearing Units (5)', -->
<!--                       'adult cages (100)', 'ovitraps (300)', 'BG traps (50)', 'PCR Machine')#, 'modulare office (60x24ft)')  -->
<!-- Year1.Only.Costs <- c(200000, 6900, 134500, 11040, 2400, 7500, 47000)#, 40000) -->

<!-- # Office Space 'modulare office (60x24ft)' can be split with $800/month utilities -->
<!-- # https://www.willscot.com/mobile-offices/modular-complexes/60-x-24-Modular-Office -->
<!-- # or -->
<!-- # https://www.willscot.com/FLEX -->
<!-- Electricity <- 2000 * 12 -->
<!-- # From Dr. Zhiyong Xi: -->
<!-- # "Normally I would suggest starting with a space 300-500 m2 and targeting for producing 1 million males per week (see the attached PPT that I used for IAEA meeting last year). It would make too costly and not feasible if the production scale is low (e.g, 100-200k) as you will still need space for adult, larvae rearing, sex separation, irradiator, adult package and quality control. In another word, you may not save too much space with a low production scale. Thus, when you mention “to house 1 rearing unit associated staff etc., a facility would need at minimum a 12x30 foot laboratory space”, I am afraid this space is not enough for you to produce this amount. I think a minimum size of mass rearing facility would need two mobile 24x60 foot laboratories, which should be able to produce 500k to 1 million males per week (or even more if system optimized)..." -->
<!-- LaboratorySpace <- 800 * median(c((171000/((72*60)* 0.092903)),  -->
<!--                                         (150000/((60*60)* 0.092903)),  -->
<!--                                         (180000/((60*48)* 0.092903)))) -->

<!-- # Personel Costs -->
<!-- Personel.Des <- c('Mass Rearing', 'Quality Control')#, 'Feild Release', 'Community Education') -->
<!-- Wage.Mass.Rearing <- 15 #15 dollars/hour -->
<!-- Wage.Quality.Control <- 17 #17 dollars/hour -->
<!-- HoursPerYear <- 260 * 8 # 260 is 52 weeks/year 5 days/week * 8 hours per day -->

<!-- # RCUH fringe is set at 61.56% for 2018 see: -->
<!-- # http://www.ors.hawaii.edu/index.php/apply/budget-development/fringe-benefit-rates -->
<!-- Fringe <- 0.6156 -->

<!-- # Misc Costs -->
<!-- AllOtherYear.Items <- 'Misc PCR/Lab/Field Supplies' -->
<!-- AllOtherYear.Costs <- 30000 # ensureing that it only changes for every 0.5 increment -->

<!-- ######################################################################## -->
<!-- #DO NOT MODIFY PAST THIS SECTION######################################## -->
<!-- ######################################################################## -->

<!-- pckgs <- c('stringr', 'kableExtra', 'Hmisc', 'formattable', 'flextable') -->

<!-- for(pck in pckgs){ -->
<!--   if ((is.na(installed.packages()[,"Package"][pck]))==T){ -->
<!--     install.packages(pck, dependencies = T) -->
<!--   } -->
<!--   library(pck,character.only = T) -->

<!-- } -->

<!-- WorkFolder <- paste0(file.path(Sys.getenv("USERPROFILE"),"Desktop"), '/MosquitoCosts/') # Desktop location -->
<!-- if(dir.exists(WorkFolder) == F){ -->
<!--   dir.create(WorkFolder) -->
<!-- } -->

<!-- # webshot::install_phantomjs() -->
<!-- setwd(WorkFolder) -->

<!--   #Bio -->
<!-- r = 1-(FemalePercent/100) #male proportion given female percent -->
<!--   wildtypefmales <- 0.5 -->
<!--   WildType.Males.km <- (((Alakai.Area.ToCntrl.km*MaunaLoa.Mos.Density.km))/(wildtypefmales)) * 0.5 #(Samuels et al. 2014 numbers are only for females) assumes wildtype equal sex ratio -->
<!--   # OVerflooding ratio is defined as the ratio of sterile to wild males -->
<!--   Wolb.Males.Needed.km <- round(WildType.Males.km*Overflooding_Multiplier) -->

<!--   #Office -->
<!--   OfficeCosts <- LaboratorySpace + Electricity -->

<!-- #Personel -->
<!-- Wage <- c(Wage.Mass.Rearing, Wage.Quality.Control)  -->
<!-- Personel.CossA <- rep(HoursPerYear*Wage)#, length(Personel.Des)) # 260 hours per year -->
<!-- Personel.Costs <- Personel.CossA # removing 6 positions because community education and feild release -->
<!-- Fringe.Costs <- Personel.Costs * Fringe -->
<!-- Tot.Pers.Costs <- (Personel.Costs + Fringe.Costs)  * c(8,3) -->


<!-- #COSTS FOR A Facility 1-300k males  -->
<!-- # (defined by assuming that each 1 mosquito larvae rearing unit can -->
<!-- # make 300k males (1 million total) -->
<!-- Year1.Only.Costs.300k <- Year1.Only.Costs -->
<!-- Year1.Only.Costs.300k[2:6]  <- Year1.Only.Costs[2:6]/5 -->
<!-- OfficeCosts.300k <- OfficeCosts/5 # 800 m^2 facility/2 = 400m^2 facility -->
<!-- Tot.Pers.Costs.300k <- (Personel.Costs + Fringe.Costs)  * (c(8,3)/5) -->
<!-- AllOtherYear.Costs.300k <- AllOtherYear.Costs/5 -->

<!--   MaxCeiling <- 1000000 * (r)# 1 million Culicidae per rearing unit -->

<!--   Wolb.Males.Produced <- Wolb.Males.Needed.km * r -->

<!--   PropWildToLab <- Wolb.Males.Produced/Wolb.Males.Needed.km -->
<!--   diff.ratio <- ceiling(signif(round(Wolb.Males.Needed.km/MaxCeiling, 2),2)) -->
<!-- # Defining the numbers for each scenario -->
<!-- AmountNeeded <- data.frame() -->
<!-- for(rate in diff.ratio){ -->

<!--   # YEAR 1 COSTS -->
<!--   Yr1.ItemCostJnk <- Year1.Only.Costs.300k -->
<!--   Yr1.ItemCostJnk[2:6]  <- Year1.Only.Costs.300k[2:6] * rate -->
<!--   # PCR machine is for each 1.5 million so -->
<!--   rate2 <- ceiling(rate/5) -->
<!--   Yr1.ItemCostJnk[7]  <- Year1.Only.Costs.300k[7] * rate2 -->

<!--   Yr1.PersCostJnk <- (Personel.Costs + Fringe.Costs)  * ((c(8,3)/5)*rate) -->
<!--   Yr1.MiscJnk <- AllOtherYear.Costs.300k*rate -->


<!--   rate3 <- rate#ceiling(rate/2.5) -->
<!--   Yr1.OfficeCostsJnk <- OfficeCosts.300k * rate3 -->
<!--   Yr1.TotalCosts <- currency(sum(Yr1.ItemCostJnk, Yr1.PersCostJnk, Yr1.MiscJnk, Yr1.OfficeCostsJnk)) -->


<!--   # SUBSEQUENT YEAR COSTS -->
<!--   SUB.PersCostJnk <- (Personel.Costs + Fringe.Costs)  * ((c(8,3)/5)*rate) -->
<!--   SUB.MiscJnk <- AllOtherYear.Costs.300k*rate -->
<!--   SUB.OfficeCostsJnk <- Electricity * rate3 -->
<!--   SUB.TotalCosts <- currency(sum(SUB.PersCostJnk, SUB.MiscJnk, SUB.OfficeCostsJnk)) -->

<!--   AmountNeeded <- rbind(AmountNeeded, cbind(rate, round(Yr1.TotalCosts), round(SUB.TotalCosts)))#Iiwi.Area.ToCntrl.km, -->

<!-- } -->
<!-- AmountNeeded$V3 <- currency(AmountNeeded$V3) -->
<!-- AmountNeeded$V2 <- currency(AmountNeeded$V2) -->


<!-- AmountNeeded2 <- data.frame(cbind(MaunaLoa.Mos.Sites,  MaunaLoa.Elev.m, WildType.Males.km, Wolb.Males.Needed.km, AmountNeeded))# -->

<!-- colnames(AmountNeeded2) <- capitalize(c('Equivalent Site', 'Elevation (m)', 'Wild Type Males', 'IIT:Wild Type Males (10:1)',  -->
<!--                                         'Rate Used', 'First Year Cost ($)', 'Subsequent Year Costs ($)')) -->
<!-- for(tocomma in 2:4){ -->
<!--   AmountNeeded2[,tocomma] <- comma(AmountNeeded2[, tocomma], digits = 0L) -->
<!-- } -->


<!-- Partitions <- c(5,7) -->
<!-- #'Area of Control (sqr. km.)',  -->
<!-- PrCntrlTable <- kable(AmountNeeded2, #title = "<b>IIT/SIT Male <i>Culex quinquesfasciatus</i> Mass Release Production and Costs", -->
<!--                       caption = paste0('<b>IIT/SIT Male <i>Culex quinquesfasciatus</i> Mass Release Production and Costs for a ',  -->
<!--                                                       Iiwi.Area.ToCntrl.km,  -->
<!--                                                       ' km<sup>2</sup> area.  In the table a rate of 1 is equivalent to the production of &le; 300,000 IIT/SIT males. -->
<!--                                                       This does NOT include costs associated with community outreach or field releases.</b>'),  -->
<!--                       escape = F, format = 'html') %>% -->
<!--   kable_styling("striped", full_width = F) %>% -->
<!--   group_rows(toupper(paste0("Low Elevation")), 1, Partitions[1]-1, indent = F) %>% -->
<!--   group_rows(toupper(paste0("Mid Elevation")), Partitions[1], Partitions[2], indent = F) %>% -->
<!--   row_spec(row = 0, bold = T, align = 'center') %>% -->
<!--   row_spec(row = 1:nrow(AmountNeeded2), align = 'center') %>% -->
<!--   add_footnote(c("Note:  \u02BBi\u02BBiwi's home range is above ~1,067 meters.",  -->
<!--                                 "Note:  The combined area of \u02BBi\u02BBiwi's home range on all islands is 1,200 square kilometers.", -->
<!--                                 'Note:  This does not include mosquito dispersal/application costs.'), notation = 'number') -->

<!-- #  -->
<!-- #  -->
<!-- kableExtra:::as_image(PrCntrlTable, file = paste0(WorkFolder, 'Rearing Costs for ', -->
<!--                                      Iiwi.Area.ToCntrl.km , 'sqr.km_1.html')) -->
<!-- #  -->

<!-- # as_image(PrCntrlTable, file = paste0(WorkFolder, 'Rearing Costs for ',  -->
<!-- #                                      Iiwi.Area.ToCntrl.km , 'sqr.km_2.pdf')) -->


<!-- ``` -->


<!-- ## Cost estimator function with table output for *C. quinquefasciatus* cost calculator -->
<!-- ```{r CostTable3,  cache = F, echo = T, eval = F} -->
<!-- # For further information about this calculator please contact the author at:  -->
<!-- #    -->
<!-- # Adam E. Vorsino, Ph.D. -->
<!-- # Strategic Habitat Conservation Division -->
<!-- # Pacific Island Fish and Wildlife Office -->
<!-- # 300 Ala Moana Blvd. Ste. 3-122 -->
<!-- # adam_vorsino@fws.gov -->
<!-- # (808)792-9431 -->

<!-- # FemalePercent = female portion of the sex ratio (e.g. if 50% female = 50) -->
<!-- # Overflooding_Multiplier = Overflooding ratio -->
<!-- # LaboratorySpace = Cost (in dollars) to obtain the laboratory space -->
<!-- # Irradiator = Cost (in dollars) of the irradiator -->

<!-- CostEst <- function(FemalePercent, Overflooding_Multiplier, Area, LaboratorySpace, Irradiator){ -->
<!--   # rm(list = ls()) -->
<!--   # try(graphics.off(), T) -->

<!--   # Ecology and Biology -->
<!--   MaunaLoa.Mos.Density.km <- c(4546,78547,14597,29001,27615,1637,618)#,0,0) -->
<!--   MaunaLoa.Mos.Sites <- c('Malama Ki','Nanawale',"Bryson's",'Waiakea','Cooper','Crater',"Pu'u")#,'CJR',"Solomon's") -->
<!--   MaunaLoa.Elev.m <- c(25,	36,	314,	885,	1024,	1177,	1247)#,	1678,	1686) -->
<!--   Alakai.Area.ToCntrl.km <- Area# kilometers squared -->
<!--   # FemalePercent <- 70 # Sex ratio -->
<!--   # Overflooding_Multiplier <- 10 # Multiplier to derive the ratio needed for control -->

<!--   # Operations/Supplies Costs -->
<!--   Year1.Only.Items <- c('Irradiator', 'Mosquito.Sex.Sorters (6)', 'larvae Rearing Units (5)', -->
<!--                         'adult cages (100)', 'ovitraps (300)', 'BG traps (50)', 'PCR Machine')#, 'modulare office (60x24ft)') -->
<!--   Year1.Only.Costs <- c(Irradiator, 6900, 134500, 11040, 2400, 7500, 47000)#, 40000) -->

<!--   # Office Space <- #, 'modulare office (60x24ft)' can be split with $800/month utilities -->
<!--   # https://www.willscot.com/mobile-offices/modular-complexes/60-x-24-Modular-Office -->
<!--   # or -->
<!--   # https://www.willscot.com/FLEX -->
<!--   Electricity <- 2000 * 12 -->
<!--   # From Dr. Zhiyong Xi: -->
<!--   # "Normally I would suggest starting with a space 300-500 m2 and targeting for producing 1 million males per week (see the attached PPT that I used for IAEA meeting last year).  -->
<!--   # It would make too costly and not feasible if the production scale is low (e.g, 100-200k) as you will still need space for adult,  -->
<!--   # larvae rearing, sex separation, irradiator, adult package and quality control.  -->
<!--   # In another word, you may not save too much space with a low production scale. Thus, when you mention “to house 1 rearing unit associated staff etc., a facility would  -->
<!--   # need at minimum a 12x30 foot laboratory space”, I am afraid this space is not enough for you to produce this amount. -->
<!--   # I think a minimum size of mass rearing facility would need two mobile 24x60 foot laboratories, which should be able to produce  -->
<!--   # 500k to 1 million males per week (or even more if system optimized)..." -->
<!--   # LaboratorySpace <- 800 * median(c((171000/((72*60)* 0.092903)), -->
<!--   #                                       (150000/((60*60)* 0.092903)), -->
<!--   #                                       (180000/((60*48)* 0.092903)))) -->

<!--   # Personel Costs -->
<!--   Personel.Des <- c('Mass Rearing', 'Quality Control')#, 'Feild Release', 'Community Education') -->
<!--   Wage.Mass.Rearing <- 15 #15 dollars/hour -->
<!--   Wage.Quality.Control <- 17 #17 dollars/hour -->
<!--   HoursPerYear <- 260 * 8 # 260 is 52 weeks/year 5 days/week * 8 hours per day -->
<!--   # RCUH fringe is set at 61.56% for 2018 see: -->
<!--   # http://www.ors.Hawaii.edu/index.php/apply/budget-development/fringe-benefit-rates -->
<!--   Fringe <- 0.6156 -->

<!--   # Misc Costs -->
<!--   AllOtherYear.Items <- 'Misc PCR/Lab/Field Supplies' -->
<!--   AllOtherYear.Costs <- 30000 # ensureing that it only changes for every 0.5 increment -->

<!--   ################################################################################## -->
<!--   ###########DO NOT MODIFY PAST THIS SECTION######################################## -->
<!--   ################################################################################## -->

<!--   pckgs <- c('stringr', 'kableExtra', 'Hmisc', 'formattable', 'flextable') -->

<!--   for(pck in pckgs){ -->
<!--     if ((is.na(installed.packages()[,"Package"][pck]))==T){ -->
<!--       install.packages(pck, dependencies = T) -->
<!--     } -->
<!--     library(pck,character.only = T) -->

<!--   } -->

<!--   #Bio -->
<!--   r = 1-(FemalePercent/100) #male proportion given female percent -->
<!--   wildtypefmales <- 0.5 -->
<!--   WildType.Males.km <- (((Alakai.Area.ToCntrl.km*MaunaLoa.Mos.Density.km))/(wildtypefmales)) * 0.5 #(Samuels et al. 2014 numbers are only for females) assumes wildtype equal sex ratio -->
<!--   # OVerflooding ratio is defined as the ratio of sterile to wild males -->
<!--   Wolb.Males.Needed.km <- round(WildType.Males.km*Overflooding_Multiplier) -->

<!--   #Office -->
<!--   OfficeCosts <- LaboratorySpace + Electricity -->

<!--   #Personel -->
<!--   Wage <- c(Wage.Mass.Rearing, Wage.Quality.Control) -->
<!--   Personel.CossA <- rep(HoursPerYear*Wage)#, length(Personel.Des)) # 260 hours per year -->
<!--   Personel.Costs <- Personel.CossA # removing 6 positions because community education and feild release -->
<!--   Fringe.Costs <- Personel.Costs * Fringe -->
<!--   Tot.Pers.Costs <- (Personel.Costs + Fringe.Costs)  * c(8,3) -->


<!--   #COSTS FOR A Facility 1-300k males -->
<!--   # (defined by assuming that each 1 mosquito larvae rearing unit can -->
<!--   # break 300k males) -->
<!--   # what to rear a min. of 500 - 1 million males... -->
<!--   # 1/1.5 = 0.6666667 initial cost estimates were for 1.5 million males.  This is for ~ 1 million -->
<!--   # 0.5/1.5 = 0.3333333 this is for ~ 500k males -->
<!--   Year1.Only.Costs.300k <- Year1.Only.Costs -->
<!--   Year1.Only.Costs.300k[2:6]  <- Year1.Only.Costs[2:6]/5 -->
<!--   OfficeCosts.300k <- OfficeCosts/5 # Assumes 2*24*26 ft containers is min at $120k -->
<!--   Tot.Pers.Costs.300k <- (Personel.Costs + Fringe.Costs)  * (c(8,3)/5) -->
<!--   AllOtherYear.Costs.300k <- AllOtherYear.Costs/5 -->

<!--   MaxCeiling <- 1000000 * (r)# 1 million Culicidae per rearing unit -->

<!--   Wolb.Males.Produced <- Wolb.Males.Needed.km * r -->

<!--   PropWildToLab <- Wolb.Males.Produced/Wolb.Males.Needed.km -->
<!--   diff.ratio <- ceiling(signif(round(Wolb.Males.Needed.km/MaxCeiling, 2),2)) -->


<!--   # ensureing a min of a million mailes to be reared -->
<!--   # diff.ratio[which(diff.ratio < round(500000/MaxCeiling))] <- ceiling(500000/MaxCeiling) -->

<!--   # Defining the numbers for each scenario -->
<!--   AmountNeeded <- data.frame() -->
<!--   for(rate in diff.ratio){ -->

<!--     # YEAR 1 COSTS -->
<!--     Yr1.ItemCostJnk <- Year1.Only.Costs.300k -->
<!--     Yr1.ItemCostJnk[2:6]  <- Year1.Only.Costs.300k[2:6] * rate -->
<!--     # PCR machine is for each 1.5 million so -->
<!--     rate2 <- ceiling(rate/5) -->
<!--     Yr1.ItemCostJnk[7]  <- Year1.Only.Costs.300k[7] * rate2 -->

<!--     Yr1.PersCostJnk <- (Personel.Costs + Fringe.Costs)  * ((c(8,3)/5)*rate) -->
<!--     Yr1.MiscJnk <- AllOtherYear.Costs.300k*rate -->

<!--     rate3 <- rate#ceiling(rate/2.5) -->
<!--     Yr1.OfficeCostsJnk <- OfficeCosts.300k * rate3 -->
<!--     Yr1.TotalCosts <- currency(sum(Yr1.ItemCostJnk, Yr1.PersCostJnk, Yr1.MiscJnk, Yr1.OfficeCostsJnk)) -->


<!--     # SUBSEQUENT YEAR COSTS -->
<!--     SUB.PersCostJnk <- (Personel.Costs + Fringe.Costs)  * ((c(8,3)/5)*rate) -->
<!--     SUB.MiscJnk <- AllOtherYear.Costs.300k*rate -->
<!--     SUB.OfficeCostsJnk <- Electricity * rate3 -->
<!--     SUB.TotalCosts <- currency(sum(SUB.PersCostJnk, SUB.MiscJnk, SUB.OfficeCostsJnk)) -->

<!--     AmountNeeded <- rbind(AmountNeeded, cbind(rate, round(Yr1.TotalCosts), round(SUB.TotalCosts)))#Alakai.Area.ToCntrl.km, -->

<!--   } -->
<!--   AmountNeeded$V3 <- currency(AmountNeeded$V3) -->
<!--   AmountNeeded$V2 <- currency(AmountNeeded$V2) -->


<!--   AmountNeeded2 <- data.frame(cbind(MaunaLoa.Mos.Sites,  MaunaLoa.Elev.m, WildType.Males.km, Wolb.Males.Needed.km, AmountNeeded))# -->

<!--   colnames(AmountNeeded2) <- capitalize(c('Equivalent Site', 'Elevation (m)', 'Wild Type Males', 'IIT:Wild Type Males (10:1)', -->
<!--                                           'Rate Used', 'First Year Cost ($)', 'Subsequent Year Costs ($)')) -->

<!--   # modifying flextable -->
<!--   # env <- parent.env(loadNamespace("flextable")) # The imports -->
<!--   # unlockBinding("htmlEscape", env) -->
<!--   # assign("htmlEscape", function(text, attribute = FALSE) text, envir=env) -->
<!--   # lockBinding("htmlEscape", env) -->

<!--   Partitions <- c(5,7) -->
<!--   AmountNeeded3 <- AmountNeeded2 -->
<!--   PrCntrlTable1 <- flextable(data.frame(AmountNeeded3)) %>% -->
<!--     color(i = c(6:7), color="darkred", part = 'body') %>% -->
<!--     italic(i = c(6:7), italic = TRUE, part = "body") %>% -->
<!--     italic(j = 1, italic = TRUE, part = "body") %>% -->
<!--     bold(j = 1, bold = TRUE, part = "body") %>% -->
<!--     set_header_labels(Equivalent.Site = "", -->
<!--                       Elevation..m. = 'Elevation (m)', -->
<!--                       Wild.Type.Males = 'Wild Type Males', -->
<!--                       IIT.Wild.Type.Males..10.1. = 'IIT:Wild Type Males (10:1)', -->
<!--                       Rate.Used = 'Rate Used', -->
<!--                       First.Year.Cost.... = 'First Year Cost ($)', -->
<!--                       Subsequent.Year.Costs.... = 'Subsequent Year Costs ($)') %>% -->

<!--     theme_zebra(odd_header="transparent") %>% -->
<!--     align(align = "center", part = "header") %>% -->
<!--     valign(valign = "center", part = "all") %>% -->
<!--     # hline(i=c(1,5:6), part = "body", border = officer::fp_border()) %>% -->
<!--     # hline(i=c(1), part = "header", border = officer::fp_border()) %>% -->
<!--     hline(i=c(5,7), part = "body", border = officer::fp_border(width = 3, color = 'darkred')) %>% -->
<!--     hline(i=1, part = "header", border = officer::fp_border()) %>% -->
<!--     vline(j=1, part = "body", border = officer::fp_border()) %>% -->
<!--     fontsize(i = 1, part = "header", size = 12) %>% -->
<!--     align(align = 'center', part = 'all') %>% -->
<!--     # align(d'da) %>% -->
<!--     colformat_int(j = 2:7, big.mark = ",") %>% -->
<!--     autofit() %>% -->
<!--     fontsize(size = 12, part = 'body') %>% -->
<!--     fit_to_width(max_width = 7.25) %>% -->

<!--     footnote(value = as_paragraph(c('Kokee State Park Visitors Center Elevation is ~1,115 meters; Alakai Swamp Elevation is ~1,219-1,402 meters.', -->
<!--                                     'Kokee State Park and Kuia Natural Area Reserve have a combined area of 24 square kilometers.', -->
<!--                                     'This does not include mosquito dispersal/application costs.')), part = 'header', i = 1, j = c(2,4,6), -->
<!--              ref_symbols = c('1', '2', '3')) %>% -->
<!--     fontsize(part = 'footer', size = 8) %>% -->
<!--     italic(part = 'footer', italic = T)#, -->


<!--   # set_caption(paste0('IIT/SIT Male *Culex quinquefasciatus* Mass Release Production and Costs for a ',                                    Alakai.Area.ToCntrl.km, ' km^2 area.  In the table a rate of 1 is equivalent to the production of \u2264 1 million IIT/SIT Culicidae using the 0.43:1 female biased sex ratio. Those areas highlighted in red have elevations relatively equivalent to the elevation of Alakai Swamp.  Please note: this does NOT include costs associated with community outreach or field releases.')) %>% -->

<!--   PrCntrlTable1 -->
<!-- } -->
<!-- ``` -->
<!-- # Supplemental Materials Section 2: Quotes used to derive facility per meter cost estimate -->
<!-- The following quotes were derived from the [Federal GSA advantage website](https://www.gsaadvantage.gov/advantage/main/start_page.do). Each of the three quotes were converted from square foot to meters squared, and the median of all three was used to estimate the cost of an 800m^2^ modular facility.  An 800m^2^ facility is assumed to be large enough for rearing $\leq$ 1.5 million IIT/SIT male Culicid. It has been recommended that *at* *minimum* the facility size should be optimized to rear at least 500k - 1 million IIT/SIT male Culicid (Dr. Zhiyong Xi, *pers. comm*) as cost savings are insignificant (and may be detrimental to the process) below that level. The recommended size of a facility to rear at least 500k - 1 million IIT/SIT male Culicid is 300-500m^2^ (Dr. Zhiyong Xi, *pers. comm*). In this calculator the minimum facility size was set to 320 m^2^ (this was derived from the following: *(800m^2^/5 rearing units) x 2 rearing units*).  As implied in the equation, the *minimum* production costs are for a facility that can house and maintain 2 rearing units. -->


<!-- ```{r modular1, echo = FALSE, message=FALSE, fig.align='center', fig.cap="\\label{fig:modular1} Modular office quote 1.", out.width='0.75\\linewidth', fig.pos='H'} -->
<!-- knitr::include_graphics("C:/Users/avorsino/Desktop/RCode/GitHub/Mosquito_Release_Cost/Mobile office quote Product Detail.jpg") -->
<!-- ``` -->

<!-- ```{r modular2, echo = FALSE, message=FALSE, fig.align='center', fig.cap='\\label{fig:modular2} Modular office quote 2.', out.width='0.75\\linewidth', fig.pos='H'} -->
<!-- knitr::include_graphics("C:/Users/avorsino/Desktop/RCode/GitHub/Mosquito_Release_Cost/Mobile office quote 2 Product Detail.jpg") -->
<!-- ``` -->

<!-- ```{r modular3, echo = FALSE, message=FALSE, fig.align='center', fig.cap='\\label{fig:modular3} Modular office quote 3.', out.width='0.75\\linewidth', fig.pos='H'} -->
<!-- knitr::include_graphics("C:/Users/avorsino/Desktop/RCode/GitHub/Mosquito_Release_Cost/Mobile office quote 3 Product Detail.jpg") -->
<!-- ``` -->
