# Supplementary material for: A mass rearing cost calculator for the control of Culex quinquefasciatus in Hawaiʻi using the incompatible insect technique
Source: Parasit Vectors. 2022 Dec 5;15:453. doi: 10.1186/s13071-022-05522-1 (PMC9724328; doi:10.1186/s13071-022-05522-1)
Supplement: Supplementary file 2 — Additional file 2: Code S2. A folder containing all of the R markdown code used to develop the manuscript and example reports. The contents of this folder can be used to reproduce all analyses and reports presented here. [file 13071_2022_5522_MOESM2_ESM.zip › Supp_Mat_Code_S2/MosquitoRelease_Manuscript_FINAL_PandV3.Rmd]

---
title: "A mass-rearing cost calculator for the control of *Culex quinquefasciatus* in Hawai\u02BBi using IIT"
author: 
- \n
- "**Adam E. Vorsino^1^***, **Zhiyong Xi^2^**"
- \n
- "^1^Strategic Habitat Conservation Program, Ecological Services, Pacific Islands Fish and Wildlife Office, U.S. Fish and Wildlife Service, 300 Ala Moana Blvd Ste. 3-122, Honolulu, Hawai\u02BBi 96850"
- \n
- "^2^Department of Microbiology and Molecular Genetics, Michigan State University, 314 Giltner Hall, 293 Farm Lane, East Lansing, Michigan 48824"
- \n
- \n
- "*Corresponding author: Adam_Vorsino@fws.gov"
- "AEV: Adam_Vorsino@fws.gov"
- "ZX: xizy@msu.edu"
output:
    # officedown::rdocx_document:
      # mapstyles:
        # Normal: ['First Paragraph']
  bookdown::word_document2:
  # bookdown::markdown_document2:
    # base_format: officedown::rdocx_document
    fig_caption: true
    toc: no
    number_sections: false
    reference_docx: "word-styles-reference-02_NoNumbering.docx"
font-family: Times New Roman
bibliography: Itemized_Mosquito_Infra_Costs.bib
csl: parasites-and-vectors.csl # downloaded from Zotero website
editor_options: 
  chunk_output_type: console
---

```{r include = FALSE, echo = F, cache = F}
options(knitr.duplicate.label = "allow", encoding = 'UTF-8')
knitr::knit_hooks$set(inline = function(x) {
  prettyNum(x, big.mark=",")
})


knitr::opts_chunk$set(fig.cap = "", fig.path = "Plot")
knitr::opts_chunk$set(tab.cap.pre = "Table ", tab.cap.sep = ": ")
# knitr::opts_chunk$set(eval.after = "caption") 
# knitr::opts_knit$set(eval.after = "fig.cap")# from https://stackoverflow.com/questions/33040427/evaluate-inline-r-code-in-rmarkdown-figure-caption
cachePath <- 'C:/Users/avorsino/OneDrive - DOI/Desktop/RCode/GitHub/Mosquito_Release_Cost/MosquitoRelease_Manuscript_FINAL_PandV_Revision3_cache/docx/'

DTuse <- paste0(file.path(Sys.getenv("USERPROFILE"),"Desktop"))

knitr::opts_chunk$set(cache = T, warning = FALSE,
                      message = FALSE, cache.lazy = T, echo = FALSE, cache.path = cachePath)
pckgs <- c('stringr', 'knitr', 'kableExtra', 'Hmisc', 'formattable', 'flextable', 'ggtext', 
           'tikzDevice', 'rgdal', 'terra', 'elevatr', 'officedown', 'officer', 'WDI', 'bea.R')#, 'huxtable')'kable', 
for(pck in pckgs){
  if ((is.na(installed.packages()[,"Package"][pck]))==T){
    install.packages(pck, dependencies = T)
  }
  library(pck,character.only = T)
 
}


# Getting the area of Na Pali-Kona Forest Reserve
dir.create(paste0(getwd(), '/DLNR_Reserves'))
download.file("https://files.hawaii.gov/dbedt/op/gis/data/reserves.shp.zip", destfile = paste0(getwd(), "/reserves.shp.zip"), method = 'curl')
unzip(paste0(getwd(), "/reserves.shp.zip"), exdir=paste0(getwd(), "/DLNR_Reserves"))
Reserves <- terra:::vect(paste0(getwd(), "/DLNR_Reserves/reserves.shp"))
TreatmentSite <- terra:::buffer(Reserves[which(Reserves$NAME == "NA PALI-KONA FR/ALAKAI WILDERNESS PRESERVE"),], 2000)
TreatementArea <- terra:::expanse(TreatmentSite, unit = 'ha')/100 # 2000m or 2km buffer around the core area, 100 ha in a km^2

Alakai.Area.ToCntrl.km = round(TreatementArea)
```

# Abstract

## Background
Hawai`r knitr::asis_output("\u02BB")`i's native forest avifauna is experiencing drastic declines due to climate change induced increases in temperature encroaching on their upper elevation montane rainforest refugia. Higher temperatures supports greater avian malaria infection rates due to greater densities of its primary vector, the southern house mosquito  *Cx. quinquefasciatus*, and enhance development of the avian malaria parasite *Plasmodium relictum*. Here we propose the use of the Incompatible Insect Technique (IIT) or the combined IIT/Sterile Insect Technique (SIT) for the landscape-scale (i.e. area-wide) control of *Cx. quinquefasciatus*, and have developed a calculator to estimate the costs of IIT and IIT/SIT applications at various sites in Hawai`r knitr::asis_output("\u02BB")`i. 

## Methods
The overall cost of the infrastructure, personnel, and space necessary to produce incompatible adult males for release is calculated in a unit of ~ 1 million Culicid larvae/week.  We assessed the rearing costs and needs for effective control at various elevations in Hawai`r knitr::asis_output("\u02BB")`i using a 10:1 overflooding ratio at each elevation.  The calculator uses a rate describing the number of Culicid needed to control wild-type mosquitoes at each site/elevation, in relation to the number of larval rearing units.  This rate is a constant from which other costs are quantified.  With minor modifications, the calculator described here can be applied to other areas, mosquito species, and similar techniques.  To test the robustness of our calculator, the Kauaʻi-specific Culicid IIT/SIT infrastructure costs were also compared to costs from Singapore, Mexico and China using the yearly cost of control per Hectare, and Purchase Power Parity between sites for the cost of 1,000 IIT/SIT males.  

## Results
As a proof of concept, we have used the calculator to estimate rearing infrastructure costs for an application of IIT in the Alaka`r knitr::asis_output("\u02BB")`i Wilderness Reserve on the island of Kaua`r knitr::asis_output("\u02BB")`i.  Our analysis estimated an initial investment of at least ~`r paste0(ceiling(round(knitr::load_cache('Table4', 'see1', path = cachePath)$body$dataset[7,6], -4))/1000000, 'M')` with subsequent yearly costs of approximately `r paste0(currency(round(knitr::load_cache('Table4', 'see1', path = cachePath)$body$dataset[7,7], -3), format = 'fg')/1000, 'K')`.  Projections of rearing costs for control at lower elevations are ~100 times greater than in upper elevation forest bird refugia.  These results are relatively comparable to those real world cost estimates developed for IIT/SIT Culicid male production in other countries when inflation and Purchase Parity Power are considered.  We also present supplemental examples of infrastructure costs needed to control *Cx. quinquefasciatus* in the home range of `r knitr::asis_output("\u02BB")`i`r knitr::asis_output("\u02BB")`iwi *Drepanis coccinea*, and the yellow fever vector *Aedes aegypti*.

## Conclusions
Our cost calculator can be used to effectively estimate the mass rearing cost of an IIT/SIT program.  Therefore, the linear relationship of rearing infrastructure to costs used in this calculator is useful for developing a conservative cost estimate for IIT/SIT Culicid mass rearing infrastructure.  These mass rearing cost estimates vary based on the density of the targeted organism at the application site.


## Keywords
Sterile Insect Technique, Incompatible Insect Technique, Culicid, Infrastructure, Cost Calculator, Hawai`r knitr::asis_output("\u02BB")`i

# Introduction
Hawai`r knitr::asis_output("\u02BB")`i's Honeycreepers (Drepanididae) are iconic, culturally significant native forest birds relegated to small remnant populations in the upper elevation of montane rainforests [@powell08; @lapointe10].  These native forest bird refugia will likely disappear due to increasing temperatures [@atkinson14; @fortini15].  However, because disease inhibition at lower temperatures maintains these refugia its disappearance does not necessarily mean the complete loss of forest bird habitat due to climate change [@lapointe10].  Current projections indicate that Hawai`r knitr::asis_output("\u02BB")`i's forest birds could maintain and possibly expand their populations in the absence of Avian Malaria (i.e. *P. relictum*) [@fortini15]. Avian malaria is generally absent from these upper elevation refugia due to the effect of temperature on its development, and the reproductive success of its primary vector, the southern house mosquito *Cx. quinquefasciatus* (Diptera: Culicidae).  As temperature affects the development of *P. relictum* and *Cx. quinquefasciatus* it has been used to infer prevalence at various sites [@samuel11].  Current models project that as the temperature in these refugia climb, *Cx. quinquefasciatus* and *P. relictum* will successfully develop, spread, and thrive [@samuel11]. Culicid collections in and around these refugia corroborate those projections (*C. Crampton, pers. comm.*).  If mosquito control tools that can be broadcasted and distributed across a broad swath of ecologically and topographically complex landscapes (hereafter: landscape-scale)  are not applied quickly, efficiently and effectively, Hawai`r knitr::asis_output("\u02BB")`i will continue to see its native avifauna drastically decline, leading to extinction events in the very near future [@lapointe10; @fortini15]. Though rearing Honeycreepers in captivity to protect them from the disease threat of Avian Malaria (captive rearing) is possible, it is at best a backstop until the threat to the species is removed. Therefore, it has become obvious that to stop the extinction of these iconic species we must quickly develop and apply an efficient and effective tool for landscape-scale control of *Cx. quinquefasciatus*.

|   While both male and female *Cx. quinquefasciatus* take sugar meals from plants, only females, prior to laying an egg raft (consisting of ~ 200 eggs), must take a blood meal.  The gonotrophic cycle is a female specific life history trait describing the interval between taking a blood meal and egg laying.  Female *Cx. quinquefasciatus* can complete multiple gonotrophic cycles in a lifetime, but mate only once [@silver07].  Area-wide mosquito control tools take advantage of these Culicid life history characteristics and develop males that cannot viably produce offspring with a targeted population of interest.  Two such tools explored here are the Incompatible Insect Technique (IIT) and the Sterile Insect Technique (SIT) [@singh75; @dyck05; @yen20].  The Incompatible Insect Technique uses a mechanism referred to as Cytoplasmic Incompatibility (CI), which is the process of embryonic cell death that occurs when a *Wolbachia*-infected male mates with an uninfected female, or a female that carries a different strain of *Wolbachia* [@yen20].   This is in contrast to SIT in which radiation induces sterility in males [@dyck05].  Field trials of IIT have resulted in successfully eradicating *Cx. quinquefasciatus* [@laven67a] and the near-elimination of the Asian tiger mosquito *Aedes albopictus* and the yellow fever mosquito *Ae. aegypti*  populations [@zheng19b; @crawford20; @beebe21]. Area-wide implementation of SIT has successfully suppressed populations of screwworm, medfly and tsetse flies [@dyck05; @hendrichs21], with recent encouraging progress in field trials for *Aedes spp.* control [@decastroponcio21; @gato21].

|   There are two main limitations associated with the SIT and IIT approaches.  For SIT, although recent efforts have improved the mating competitiveness of irradiated males, in general radiation has detrimental effects on the fitness of fragile male Culicid [@yasuno78; @kandul19, @bouyer20]. The limitation associated with IIT is the unintentional release of *Wolbachia*-infected females into the field, as there is currently no error free sex separation approach.  Imperfect sex separation may result in the failure to suppress a targeted population because mating will be compatible if both males and females carry the same strain of *Wolbachia*, therefore release of a different *Wolbachia* strain is needed for an equivalent level of suppression [@rajagopalan73; @li21]. To address the above issues a new approach was developed that combines IIT and SIT approaches to prevent the release of any residual fertile females [@zheng19b].  The IIT/SIT approach is a cost-effective solution that will likely result in successful suppression of targeted mosquito populations [@zheng19b; @baton21; @soh21]. As IIT, SIT, and IIT/SIT have been successfully developed and applied to control *Cx. quinquefasciatus* (and other Culicids) in other tropical systems it is assumed that these strategies will be equivalently successful in Hawai`r knitr::asis_output("\u02BB")`i [@laven67a; @rajagopalan73; @yasuno78; @curtis82; @ching21].

|   Recently, a novel *Wolbachia* strain was successfully established in *Cx. quinquefasciatus* collected from Hawai`r knitr::asis_output("\u02BB")`i, and complete CI was induced when these transinfected mosquitoes mated with their wild-type counterpart [@xi21].  The next step for the application of this tool is to develop the infrastructure necessary to produce enough incompatible males for area-wide control of *Cx. quinquefasciatus*.  Here we present a cost estimate calculator for both IIT and IIT/SIT mass rearing infrastructure adapted for Hawai`r knitr::asis_output("\u02BB")`i from previous work on *Aedes* control [@zhang17; @zheng19b].  The output of the calculator is a table of costs for mosquito rearing using the IIT or the IIT/SIT approach [@curtis82; @zheng19b].  As a proof of concept, we have developed outputs for an area with the size of the Alaka`r knitr::asis_output("\u02BB")`i Wilderness Reserve, a known refugia of native avifauna on the island of Kaua`r knitr::asis_output("\u02BB")`i. These estimates of infrastructure cost are a critical step in the development of an effective Integrated Pest Management (IPM) plan.

# Methods

## Review of variables used to estimate infrastructure costs {#id}
Along with information related to the rearing of approximately 1.5 million IIT or IIT/SIT derived male mosquitoes [@zheng19b], approximations of Hawai`r knitr::asis_output("\u02BB")`i specific infrastructure, utility, and personnel costs used in this analysis were determined from utility, personnel costs and indirect costs associated with other known Hawai`r knitr::asis_output("\u02BB")`i  facilities and organizations.  The calculator presented here uses this compiled information to assess infrastructure costs (including rearing costs) associated with developing and running a *Cx. quinquefasciatus* rearing facility at a capacity needed to control known densities in an area the approximate size of the Alaka`r knitr::asis_output("\u02BB")`i Wilderness Reserve.  The Alaka`r knitr::asis_output("\u02BB")`i Wilderness Reserve is within the Na Pali-Kona Forest Reserve, a reserve that includes known forest bird refugia, such as Kaua`r knitr::asis_output("\u02BB")`i's Alaka`r knitr::asis_output("\u02BB")`i swamp (Figure 1). We assume here that a 2km^2^ buffer around the wilderness reserve (as derived from @divisionofforestryandwildlifedlnr15) will minimize immigration of *Cx. quinquefasciatus* from outside source populations.  This 2km^2^ buffer represents the maximum mean distance traveled by *Cx. quinquefasciatus* [@lapointe08].  Table 1 lists the variables used in the code to itemize the infrastructure costs and a description of each variable. Variables are partitioned into three main types in Table 1:  those variables associated with ecology of Hawai`r knitr::asis_output("\u02BB")`i and the Culicid (Mosquito and Site Information), those itemizing the basic infrastructure costs (Basic Infrastructure Costs), and those associated with position and personnel expenditures (Position and Personnel Costs). We developed this analysis in the R statistical environment [@rcoreteam21] (Code S1, *Supplemental Materials*).

## Biological/ecological characteristics of *Cx. quinquefasciatus* used for the analysis
As noted in Table 1, mosquito densities were derived from @samuel11 (see Appendix B Table 1B in @samuel11) and defined in that paper as the number of individuals per km^2^ for each site. Infrastructure costs were determined for all densities of *Cx. quinquefasciatus* at each elevation in which they were present as it is assumed that *Cx. quinquefasciatus* densities vary based on temperature [@samuel11], and elevation can be used as an imperfect proxy for the variation in temperature between sites.  Conducting the analysis such that it takes into account this variation in elevation allows the user to better estimate the effect of location and life history on cost.

|   The male to female sex ratio was maintained at 1:1 for most analyses conducted in this assessment. Sex ratios commonly seen in the literature for *Cx. quinquefasciatus* (or other Culicid) vary [@singh75a; @singh77; @suleman82; @david12; @medeiros17], but are within the realm of both ratios used.  While maintaining all infrastructure, personnel and density costs, a comparison between an equal (1:1) and female biased sex ratio (70% female, or 0.43:1 male:female ratio, the converse of that from @david12) was conducted to illustrate the change in cost associated with this variable.  Though female biased sex ratios may be observed in the field due to males short longevity, in the lab production can be biased toward males as male pupae tend to emerge first [@singh75a].  For a conservative estimate of costs we assume the IIT male production colony is optimized to have an equal sex ratio.

<!-- # Note sex ratio is number of males per 100 females to 100/0.7 = 143, so if 70% are females then there are 43 males -->

## Infrastructure Costs
As noted in the [Review of variables used to estimate infrastructure costs](#Review of variables used to estimate infrastructure costs) section above most first year, and subsequent year, infrastructure costs were estimated using information published (as an average cost/km^2^) in @zheng19b. An estimate of 1.5 million male Culicid per week was initially used as a starting point as it was thought to encompass our rearing needs (prior to this analysis), in this calculator this constant is only used to incorporate sufficient rearing space, which is modified based on the densities of the treated area. Based on the previous experience in set-up of mass rearing facility in Mexico and ChinaTo it was determined that at maximum a facility must be ~300-500m^2^ (enough to produce 500k - 1 million male SIT/IIT Culicid) to be cost effective, and allow for future scaling efforts.  Therefore, it is conservatively assumed here that a 800m^2^ Arthropod Containment Level 2 (ACL-2)  facility (Table 2: *LaboratorySpace*) would be of sufficient size to rear approx. 1.5 million male *Cx. quinquefasciatus*, but this facility size could be optimized to rear double or triple that amount.  All estimates of laboratory space size include space for larval and adult rearing and sorting. The cost of an 800m^2^ facility was estimated using three converted (from ft^2^ to m^2^) median cost quotes (Quotes S1, *Supplemental Materials*), as defined per m^2^, and multiplied by the minimum size of a facility (800m^2^).  Also, modification of any modular facility to be ACL-2 compliant is another large cost that must be accounted for [@benedict18].  Here we infer the cost for an ACL-2 space necessary to rear approx. 1.5 million male Culicid per week (Table 2).  The cost of each infrastructure item could vary from this estimate depending on the company used, the facility type, previous ownership (versus new) etc.

|   Another high but potentially optional item (if using only IIT) in the year 1 cost is the irradiator used in IIT/SIT to make the females infertile at such low doses as to not affect male fitness [@zheng19b].  Sexing costs may vary if the release program is able to use a machine learning/artificial intelligence adult sex selection discriminator, such as that developed by Verily Life Sciences [@ovadia17]. It is important to note that at this point the cost of the irradiator may be lower than the cost of the Verily technology, but those costs may change.  To illustrate the cost differential of the irradiator (Tables 1 & 2) the calculator was run with and without irradiator costs.  The highest perpetual costs (year 1 and beyond) are those associated with rearing and quality control personnel (Table 1 & 2).  To rear approx. 1.5 million adult male Culicid every week requires eight rearing and three quality control technicians for the extent of the work year (260 days, 8 hours/day, Table 2). In the calculator presented here, the default cost per hour of these different positions was higher for the quality control position as it is primarily managerial (Table 2).  The wages used here are likely on the low end of the wage spectrum and should be modified as appropriate.  All variables used in the calculator can be modified to reflect site specific information.

---
nocite: |
  @kandul19
---

## Ratio Calculation
In this calculator, the larval rearing units are treated as the primary delimiter defining the production scale of a Culicid mass rearing facility.  In other words, each incremental increase in the number of larval rearing units necessitates a certain amount of space (for laboratory work, adult rearing, sex sorting, office space, utilities, etc.), positions, and other costs outlined in Table 1. We also assume that each larval rearing unit can rear ~ 1 million Culicid/week.  Under this assumption, to house 1 rearing unit or produce ~ 1 million Culicid/week (conservatively this equates to ~300K IIT males for release/week or a 30% yield) (Table 1), as well as the staff, infrastructure and space needed to maintain the rearing unit and colony, it is assumed that a facility would need at maximum a 300-500m^2^ of laboratory space. However, to house 5 rearing units, it is assumed here that a facility would need at maximum an 800m^2^ laboratory space [@balestrino12; @zhang17], thereby incorporating for laboratory size economies of scale. It should be noted that @singh75a developed their *Cx. quinquefasciatus* rearing methodology for a 70m^2^ facility, but that facility did not include office or laboratory space. In this calculator, the facility size can be modified to better reflect location, agency or researcher specific costs. 

|   The rate of increase is calculated and supplied for each projection.  This rate can be thought of as both the number of larval rearing units needed as well as the rate of increase for all other items (space, positions etc.) associated with rearing the necessary number of male Culicid (Table 2).  The rate is rounded up to the nearest whole unit, from two significant digits of the proportion of wild-type males to laboratory males needed.  Conducting the assessment in this way ensures the production capacity needed for the successful implementation of an IIT or IIT/SIT control program. The simplistic but essential equation \@ref(eq:r1) used to define the rate linking production capacity to cost is below:


\begin{equation}
r_t = \frac{wmo}{u_tn_t}
(\#eq:r1)
\end{equation}

|   In equation \@ref(eq:r1) the rate of increase at a specific time point ($r_t$) is defined by the interaction of the wild type Culicid population size ($w$), the proportion of males in the wild Culicid population targeted ($m$), and the anticipated overflooding ratio ($o$).  These ($wmo$) are then divided by the capacity of a single larval rearing unit as defined for a specific time point ($u_t$) multiplied by the proportion of laboratory males reared by that rearing unit at that time ($n_t$).  For all projections estimates were developed using the maximum weekly production ($t$) of IIT males per rearing unit [@balestrino12; @zhang17].

## Comparison of Projection to Other Studies
We compared the output of this tool in the Alaka`r knitr::asis_output("\u02BB")`i Wilderness Reserve to infrastructure costs developed for five IIT/SIT projects from other studies (see Table 3).   The studies compared in Table 3 itemized costs that did not include construction or building fees, which would make them equivalent to year two and beyond in the calculator reviewed here, therefore, only year 2 projections were compared. These studies also varied widely in the year and country in which the application was conducted.  To account for this all studies reviewed were scaled to the 2022 U. S. dollar (US\$) using the average inflation factor estimated from the project year to the 2022 US\$ as derived from the Consumer Price Index (CPI) Inflation Calculator developed by the U. S. Bureau of Labor Statistics [@usbureauoflaborstatistics22].  All of the studies reviewed in Table 3 incorporate both IIT and SIT production needs into their pipeline, and so are comparable to an IIT/SIT application cost. The cost calculator reviewed here is thought to be site and species independent, meaning materials are relatively equivalent for rearing most (if not all) pestiferous Culicid, and so cost comparisons were selected based on control application equivalence (IIT/SIT), not targeted species. 

|   Though prices were made equivalent to the 2022 US\$ when accounting for inflation, the estimated costs still do not account for variations in labor, materials, and other costs between countries and regions.  To ensure regional price parity when comparing the infrastructure costs developed for the Alaka`r knitr::asis_output("\u02BB")`i Wilderness Reserve to the various studies outlined in Table 3, the 2021 US\$ Purchasing Power Parity conversion factor (PPP) developed by the World Bank was obtained for each country using the R application WDI [@arel-bundock22].  The 2021 PPP was used as at the time of development it was the latest available.  The PPP accounts for price level differences between countries as normalized using the cost of the average US\$ [@worldbank21].  Though the PPP accounts for differences in costs outside of the U.S., because it is normalized by the price of the average US\$, it does not account for differences in regional U. S. costs.  According to the U. S. Bureau of Economic Analysis Hawai`r knitr::asis_output("\u02BB")`i has the highest Regional Price Parity (RPP) when compared to the average US\$ (~1.12).  Therefore, in Hawai`r knitr::asis_output("\u02BB")`i costs are ~12% higher then average [@usbureauofeconomicanalysis21]. The RPP is used in this analysis in a similar way to the PPP to account for the increased cost of infrastructure development in Hawai`r knitr::asis_output("\u02BB")`i such that cost projections can be more easily compared between Hawai`r knitr::asis_output("\u02BB")`i and other studies.

|   Throughout this paper we consistently report area in square kilometers due to the use of that metric in the original publication of *Cx. quinquefasciatus* densities [@samuel11] in Hawai`r knitr::asis_output("\u02BB")`i.  However, when comparing the densities to the costs of other studies we convert all estimates developed here to Hectares (Ha) as it was commonly used in the cited costs of IIT/SIT (Table 3).

## Additional Examples of Utility and Reproducibility
In order to maximize the utility of the calculator, and enhance its understanding, two additional examples were completed.  The first looks at *Cx. quinquefasciatus* infrastructure needs to develop IIT or IIT/SIT in the home range of `r knitr::asis_output("\u02BB")`i`r knitr::asis_output("\u02BB")`iwi *D. coccinea* (Example report S1, *Supplemental Materials*), a native Hawaiian Honeycreeper federally listed as threatened [@usfishandwildlifeservice17]. The second example shows how, with just a few slight modifications, the calculator can be used to assess the efficacy of IIT or IIT/SIT for control of additional Culicid.  In this example, the life history characteristics of *Ae. aegypti* are used instead of *Cx. quinquefasciatus* to assess infrastructure needs for IIT or IIT/SIT control on the island of Hawai`r knitr::asis_output("\u02BB")`i (Example report S2, *Supplemental Materials*). For both examples, we provide a sample report and all modified R code as run on a Windows 10 computer.  

|   Additionally, we wrote this manuscript and both example reports in Rmarkdown to maximize reproducibility [@xie18; @xie20; @allaire21] (Code S2, *Supplemental Materials*).  This methodology is in contrast to other spreadsheet based cost projections developed for *Aedes sp.* SIT, such as those developed by the International Atomic Energy Agency (IAEA) [@faoiaea12; @faoiaea19].  Though great detail is given in the IAEA tool, a coding based environment allows for equations and linkages that would make a spreadsheet overly complex. Therefore, for the less refined cost projections estimated here R and Rmarkdown are more appropriate for this type of application. 

# Results and discussion
As implied in equation \@ref(eq:r1) the rate used here may change given certain expectations regarding the life history characteristics of *Cx. quinquefasciatus*.  To show this change we compared colonies with an equal sex ratio versus a female biased sex ratio (Table 4 & 5, respectively),  the cost of control does not change (first year Pu`r knitr::asis_output("\u02BB")`u costs (Table 4 vs. 5): `r knitr::load_cache('Table4', 'see1', path = cachePath)$body$dataset[7,6]` vs. `r knitr::load_cache('Table5', 'AllOutTable', path = cachePath)$body$dataset[4,6]`).   In fact, the change between sex ratio's is relatively contstant for the analysis no matter the starting density (Table 4 vs. Table 5). The comparison between these assessments shows that this calculator is not necessarily sensitive to fluctuations in sex ratio due to the cost buffering associated with linking costs to the number of larval rearing units. In this analysis the conservative estimate of male yield per larval rearing unit (30%) buffers the variation in sex ratio, thus reducing its effect on rearing costs. Notably, colonies used for colony maintenance or expansion may be artificially skewed toward a female biased sex ratio to decrease male harassment and increase female egg laying [@damiens19].

|   As noted in the methods section two other costs that require closer examination are the costs of the mobile laboratory, and the irradiator (Table 2). Both the mobile laboratory and irradiator are crucial to an IIT/SIT effort [@zheng19b], but matching efforts from other institutions or organizations could offset, and thus reduce, projected costs.  Table 5 shows the infrastructure costs for a subset of sites for the IIT/SIT effort without the cost of a rearing facility, which for the Alaka`r knitr::asis_output("\u02BB")`i Wilderness Reserve is at least `r currency(round(as.numeric(knitr::load_cache('Table5', 'AllOutTable', path = cachePath)$body$dataset[7,6])))` with subsequent yearly costs of `r currency(round(as.numeric(knitr::load_cache('Table5', 'AllOutTable', path = cachePath)$body$dataset[7,7])))`. Note how the subsequent yearly costs stay constant; this is because the laboratory costs are assessed in the first year.  As implied earlier, there are also potential cost offsets associated with using possibly more efficient and effective sex sorting mechanism without the use of radiation [@ovadia17].  Table 5 also shows the cost of all other default infrastructure costs without the irradiator (i.e. just IIT), which for the Alaka`r knitr::asis_output("\u02BB")`i Wilderness Reserve is at least `r currency(round(as.numeric(knitr::load_cache('Table5', 'AllOutTable', path = cachePath)$body$dataset[12,6])))` with subsequent yearly costs of `r currency(round(as.numeric(knitr::load_cache('Table5', 'AllOutTable', path = cachePath)$body$dataset[12,7])))`. Something that should be noted when removing both rearing facility and irradiator costs (Tables 5) is that the rate of infrastructure increase is the same (rate of increase at Pu`r knitr::asis_output("\u02BB")`u: `r round(as.numeric(knitr::load_cache('Table5', 'AllOutTable', path = cachePath)$body$dataset[8,5]))`).  This rate invariance is true for all assessments even those that deal with alternative life history characteristics, such as differences in sex ratios.  This is because the rate acts as a biologically informed proportion from which these unit costs are estimated and is buffered by the conservative estimate of male yeild (30%).  

|   When comparing year 2 costs derived from other studies to those estimated in Hawai`r knitr::asis_output("\u02BB")`i using the targeted treatment amounts (average cost/Ha/year), the estimates derived here were lower due to lower projected treatment needs (Table 6).  However, when the cost per 1000 IIT males was defined per study, and inflation and PPP were accounted for, the costs estimated here are on the higher end (Table 6).  Thoughout this analysis we have used conservative cost estimates, and have not attempted to reduce those costs when comparing them to additional studies.  Costs can (and should) be optimized by users of the calculator with better understanding of the location specific costs.  For instance if fringe benefitw were reduced to ~17.5%, an amount associated with conservation based Cooperative Ecosystem Study Units [@uhors22], the average cost per 1000 IIT/SIT males produced in Hawai`r knitr::asis_output("\u02BB")`i falls to $15.42.  However, for this iniital comparison production costs on the higher end of the spectrum are to be expected and applied until the location specific costs can be optimized.  Though this is not a statistical comparison, and inflation and PPP estimates have their own assumptions[@worldbank21; @usbureauoflaborstatistics22], this does give some support to the relevance of the cost projection in assessing and comparing the cost of IIT/SIT. Also, as noted in [Additional Examples of Utility and Reproducibility](## Additional Examples of Utility and Reproducibility) the IAEA SIT cost spreadsheets [@faoiaea12; @faoiaea19] are essential documents that should be reviewed when itemizing a detailed cost plan.  In comparison many of the recommendations in the IAEA spreadsheet and subsequent methodological write up are applicable to Culicid control using IIT and IIT/SIT.  Though these two cost projection estimators (IAEA versus that developed here) differ in their connectivity between elements and specificity, they are both structures that can be improved upon and updated as location specific information become available. We suggest here that the methodological and reproducibility framework that R offers may benefit some interested in understanding and modifying, in a iteratively reproducible way, connectivity of specific elements and linking those elements to the area of control.  Though the tool produced here attempts to link targeted landscapes to control cost, this is only the first step at doing so.  If available, more geographically explicit variables could be run through a modified version of the cost calculator presented here for a more robust projection of costs.  

|   There are some caveats to this assessment that when applied could potentially modify the projected costs associated with the application of IIT, or IIT/SIT.  First, this analysis only estimates the cost of Culicid rearing infrastructure and the personnel needed for that infrastructure.  The analysis does not consider costs associated with field release and monitoring, or community outreach, both will significantly increase the cost of application.  Using infrastructure developed elsewhere, and shipping the viable males as needed, can decrease infrastructure costs and time to implementation, but the costs of outsourcing may be greater than development of a more localized facility.  The costs of outsourcing such a facility are both tangible (e.g., greater cost per unit, direct local investment, decreased tool efficacy due to long transit times) and intangible (e.g., community involvement and support, the development of scientific leadership and knowledge specific to the community, ecology and organism(s) of interest), and should be accounted for.  However, in the time it takes to develop a rearing facility and expertise required to mass rear *Cx. quinquefasciatus* for a conservation application, extinctions may occur.  Therefore, a hybrid approach may be best suited to expedite the tools application. Whether outsourced or not the benefit of developing and enhancing *Cx. quinquefasciatus* landscape-scale control in Hawai`r knitr::asis_output("\u02BB")`i using IIT or IIT/SIT is considerable.

|   Another important aspect to be mindful of is that captive rearing and landscape-scale control applications are not mutually exclusive.  Until the infrastructure, outreach and release capabilities of IIT or IIT/SIT is optimized over all forest bird refugia, captive rearing will be a necessary backstop preventing extinction.  Therefore, the infrastructure costs needed to develop IIT or IIT/SIT cannot (at least initially) offset or re-purpose the costs of captive rearing.  In Hawai`r knitr::asis_output("\u02BB")`i captive rearing and landscape-scale mosquito control tools should be used to the maximum extent practicable to ensure the survival of the resources they are designed to protect.

|   Both IIT and SIT have been used to successfully suppress, eradicate, contain, and prevent establishment of insects of health and agricultural concern [@dyck05; @skoda18; @zheng19b; @crawford20; @beebe21; @hendrichs21; @decastroponcio21; @gato21].  From the nearly successful eradication of *Cx. quinquefasciatus* [@laven67a] using IIT, to the canonical use of SIT to eliminate screwworms [@usda-aphis17; @skoda18], these tools have proven to be powerful additions to any IPM plan [@international2008iaea]. Although the costs of implementing an IIT or SIT tool in perpetuity may seem great, generally the benefit that the tool provides outweighs those costs [@soh21; @international2008iaea].  For instance, the annual economic benefit to the United States from screwworm eradication using SIT is ~\$2.8 billion annually whereas the program ultimately cost \$32 million as of 2016 [@usda-aphis17].  However, the economic benefit of the screwworm eradication program is relatively easy to calculate compared to the conservation application of IIT or IIT/SIT in Hawai`r knitr::asis_output("\u02BB")`i.  For Hawai`r knitr::asis_output("\u02BB")`i's native forest birds the cost of inaction is extinction.

# Conclusions
Here we show the utility of a cost estimate calculator for both IIT and IIT/SIT mass rearing infrastructure adapted for Hawai`r knitr::asis_output("\u02BB")`i from @zhang17 and @zheng19b.  The calculator uses a simplified linear relationship of rearing infrastructure to cost; this pragmatic approach allows for the development of initial Culicid mass rearing infrastructure cost estimates.  The benefit of using this approach is that it links all infrastructure needs into a single cost calculator and allows interested non-specialists to simulate regional infrastructure costs. As a proof of concept, we estimated *Cx. quinquefasciatus* rearing infrastructure costs using the IIT or the IIT/SIT approach [@zheng19b] as applied to an area the size of the Alaka`r knitr::asis_output("\u02BB")`i Wilderness Reserve. To control *Cx. quinquefasciatus* in and around the Alaka`r knitr::asis_output("\u02BB")`i Wilderness Reserve minimum first year costs were estimated to be approximately `r paste0(ceiling(round(knitr::load_cache('Table4', 'see1', path = cachePath)$body$dataset[7,6], -4))/1000000, 'M')` with subsequent yearly costs of approximately `r paste0(currency(round(knitr::load_cache('Table4', 'see1', path = cachePath)$body$dataset[7,7], -3), format = 'fg')/1000, 'K')`.  The estimates of infrastructure cost presented here are a critical step in the development of an effective IPM implementation plan.

# Supplemental Materials

## Code S1: 
Code used to infer infrastructure costs.  The file contains two versions of the same code.  The first outputs an .html document that will be placed in a folder called *MosquitoCosts* on the desktop of your computer.  The *MosquitoCosts* folder will be automatically generated by the code.  The .html document produced by this code should open automatically as a tab on your internet browser.  The second version is the same code in the form of a function.  The function outputs a table to an Integrated Development Environment (IDE) such as Rstudio, and can be used in R to enable additional modifications and report development.

## Code S2:
A folder containing all of the Rmarkdown code used to develop the manuscript and example reports.  The contents of this folder can be used to reproduce all analyses and reports presented here.

## Quotes S1:
Quotes derived from the [Federal GSA advantage website](https://www.gsaadvantage.gov/advantage/main/start_page.do).

## Example report S1: 
Release cost estimate for control of *Cx. quinquefasciatus* within `r knitr::asis_output("\u02BB")`i`r knitr::asis_output("\u02BB")`iwi's home range.

## Example Report S2: 
Release cost estimate for control of *Ae. aegpyti* on the island of Hawai`r knitr::asis_output("\u02BB")`i.


# Acknowledgements
The authors would like to thank Stephen E. Miller, Dennis LaPointe, Joshua Fisher, and Katherine McClure for their review of the early iterations of this work.  The authors would also like to thank the Pacific Islands Fish and Wildlife Office for their support.  L. Crampton and J. Vetter provided invaluable information that helped to solidify the premise for this work.  The findings and conclusions in this article are those of the author(s) and do not necessarily represent the views of the U.S. Fish and Wildlife Service.  

# Funding
The United States Fish and Wildlife Service (Grant F18AP00536) provided support for the development of this work.

# Availability of data and materials
All data and code used to derive these projections are freely available within the supplementary materials.

# Authors’ contributions
AEV and ZX designed the study and wrote the manuscript; AEV developed the code; all authors read, reviewed, and approved the final manuscript.

# Ethics approval and consent to participate
Not applicable

# Consent for publication
Authors consent for this material to be published

# Competing interests
No competing interests declared

# References {-}

<div id="refs"></div>

# Figures

```{r FigA, fig.cap="\\label{fig:FigA} The theorized *Cx. quinquefasciatus* control area within and surrounding the Alaka\u02BBi Wilderness Reserve on Kaua\u02BBi (blue).  The 2 km buffer surrounding the reserve (orange) represents the greatest cumulative mean distance of *Cx. quinquefasciatus* dispersal as defined by LaPointe (2008).", fig.width=6, fig.height=6, autodep=TRUE, echo = F}

# TreatmentSite <- terra:::buffer(Reserves[which(Reserves$NAME == "NA PALI-KONA FR/ALAKAI WILDERNESS PRESERVE"),], 2000)


DT <- paste0(getwd(), "/DLNR_Reserves")
coordSys <- '+proj=longlat +datum=WGS84 +no_defs +ellps=WGS84 +towgs84=0,0,0'
utmSys<-"+proj=utm +zone=4 +ellps=WGS84"

#DATA
if(file.exists(filename=paste0(DT, '/KauaiHillshade.tif'))==F){
  # getting Kauai Coastal file
  HawaiiCoastURL <- "https://opendata.arcgis.com/datasets/045b1d5147634e2380566668e04094c6_3.zip"
  download.file(HawaiiCoastURL, destfile = "HawaiiCoast.zip", quiet = TRUE)
  unzip("HawaiiCoast.zip", exdir = 'HawaiiCoast')
  StateCoast <- str_split(as.character(list.files('./HawaiiCoast')[1]), pattern = '.cpg')[[1]][1]
  StCoast<-readOGR("./HawaiiCoast", StateCoast, p4s = coordSys)
  ContCoast<-StCoast[1,]
  
  # Downloading from AWS ~ 18 meter res using z = 12, 
  # using z = 14 == ~ 4x4 m resolution
  elevRas <- get_elev_raster(ContCoast, z = 14) 
  elevRas2 <- terra:::crop(terra:::rast(elevRas), ContCoast)
   elevRas3 <- terra:::mask(elevRas2, mask = terra:::vect(ContCoast), inverse = F)
  DEM_5<-terra:::project(elevRas3, utmSys, method ='bilinear', filename = paste0(DT, '/DEM5.tif'), overwrite =T) #, res = c(100, 100)
  
  TerrainSpAs <-terra:::terrain(DEM_5, v=c('slope', 'aspect'), unit = 'radians')
  
  HillShade <- terra:::shade(subset(TerrainSpAs, 'slope'), subset(TerrainSpAs, 'aspect'), angle=45, direction=0, normalize=FALSE, overwrite=T, filename=paste0(DT, '/KauaiHillshade.tif')) 
}else{
  HillShade <- terra:::rast(paste0(DT, '/KauaiHillshade.tif'))
  DEM_5<- terra:::rast(paste0(DT, '/DEM5.tif'))
}

AWRElev <- terra:::summary(terra:::crop(DEM_5,Reserves[which(Reserves$NAME == "NA PALI-KONA FR/ALAKAI WILDERNESS PRESERVE"),]))
AWRElevW2km <- terra:::summary(terra:::crop(DEM_5,TreatmentSite))

par(bty = 'l')
plot(HillShade, col = gray(0:100 / 100), legend = F)

TS_Out <- terra:::erase(TreatmentSite, Reserves[which(Reserves$NAME == "NA PALI-KONA FR/ALAKAI WILDERNESS PRESERVE")])
plot(add = T, TS_Out , col = 'orange', bty = 'l', alpha = 0.5)

plot(add = T, Reserves[which(Reserves$NAME == "NA PALI-KONA FR/ALAKAI WILDERNESS PRESERVE"),], col = 'blue', alpha = 0.5)
legend('bottomleft', legend = c('Alaka`i Wilderness Reserve', '2 km Buffer'), fill = c('blue', 'orange'), bty = 'n') 

north(c(463500,2420000), type = 2, xpd = T)
sbar(d = 7000, 'bottomright', label = c(0, 5, 7), below = 'kilometers', divs = 2, type = 'bar', cex = 0.8, adj= c(0.5, -1))

# par(xpd = NA)
# north.arrow(xb=418571.5, yb=2418275, len= 4000, lab="N", col = 'red', xpd = NA)

```

# Tables
\newpage

```{r Table1, echo = F}

pckgs <- c('stringr', 'knitr', 'kableExtra', 'Hmisc', 'formattable', 'flextable')

for(pck in pckgs){
  if ((is.na(installed.packages()[,"Package"][pck]))==T){
    install.packages(pck, dependencies = T)
  }
  library(pck,character.only = T)

}

Info1 <- c(rep(('Mosquito and Site Information'), 2))
MosquitoSites <- c('MaunaLoa.Mos.Sites', 'Sites from Samuel et al. (2011) in which estimates of density were defined')
MosquitoDensity <- c('MaunaLoa.Mos.Density.km', 'Mosquito Densities (individuals/sqr. km.) at the various sites from Samuel et al (2011).')
MosquitoElevation <- c('MaunaLoa.Elev.m', 'Approximate elevation of sites outlined in the *MaunaLoa.Mos.Sites* input in meters')
AlakaiArea <- c('Alakai.Area.ToCntrl.km', 'Approx. area of the Alakai Wilderness Reserve with a 2 kilometer buffer, in square kilometers')
SexRatio <- c('FemalePercent', "The female percent of the sex ratio.  A value of 50 indicates an equal sex ratio.")
OverfloodingRatio <- c('Overflooding_Multiplier', 'Multiplier to derive the overflooding ratio needed for an effective control strategy.  A value of 10 indicates that to suppress the wild-type population a successful program needs 10x the number of SIT/IIT laboratory derived Culicid.')

Info2 <- c(rep(('Basic Infrastructure Costs'), 2))
InitialYearsCosts <- c('Year1.Only.Items', 'Infrastructure items needed in year 1 for rearing approx. 1.5 million IIT/SIT male Culicid, not including personnel')
Year1.Only.Costs <- c('Year1.Only.Costs', 'Approx. costs of *Year1.Only.Items* for rearing 1.5 million IIT/SIT male Culicid')
Electricity <- c('Electricity', 'Yearly electricity costs to rear approx. 1.5 million IIT/SIT males')
LabCosts <- c('LaboratorySpace', 'Cost of a laboratory space needed for rearing approx. 1.5 million IIT/SIT males') # assumed you can rear 1.5 million males in a double wide.
MiscItems <- c('AllOtherYear.Items', 'Misc PCR/Lab/Field Supplies for items used in each year of the control application (e.g blood)')
MiscCosts <- c('AllOtherYear.Costs', 'Approx. costs of *AllOtherYear.Items* for items used in each year of the control application')

Info3 <- c(rep(('Position and Personnel Costs'), 2))
PositionType <-c('Personnel.Des', 'Types of technician positions to be funded')
PositionWageMR <- c('Wage.Mass.Rearing', 'Average hourly wage for the Mass Rearing Technician position')
PositionWageQC <- c('Wage.Quality.Control', 'Average hourly wage for the Quality Control position')
PositionHours <- c('HoursPerYear', 'Yearly hours for each position')
PositionFringe <- c('Fringe', 'Percent Fringe costs for full time employees')


AllDescrip <- data.frame(rbind(Info1, MosquitoSites, MosquitoDensity, MosquitoElevation, AlakaiArea, SexRatio, OverfloodingRatio, Info2, InitialYearsCosts, Year1.Only.Costs, Electricity, LabCosts, MiscItems, MiscCosts, Info3, PositionType, PositionWageMR, PositionWageQC, PositionHours, PositionFringe))

colnames(AllDescrip) <- c('Variable', 'Description.Of.Variable')
# row.names(AllDescrip) <- NULL#rep(NA, nrow(AllDescrip))
# AllDescrip
AllDescTable <- flextable(data.frame(AllDescrip))%>%
  set_header_labels(Variable = ("Coded Variable"),  Description.Of.Variable = ('Variable Description')) %>%
  
  theme_booktabs(bold_header = T) %>% #theme_zebra(odd_header="transparent") %>%
  flextable::align(align = 'center', part = 'all') %>%
  # bold(i = c(1,8,15), bold=TRUE, part = 'body') %>%
  # italic(i = c(1,8,15), italic = TRUE, part = "body") %>%
  # italic(j = 1, italic = TRUE, part = "body") %>%
  # hline(i=c(1,7:8, 14:15), part = "body", border = officer::fp_border()) %>%#
  hline(i=c(1), part = "header", border = officer::fp_border()) %>%
  hline_top(part="header", border = officer::fp_border()) %>%
  merge_h(i=c(1,8,15), part = 'body') %>%
  # flextable::align(align = 'left', i=c(1,8,15)) %>%
  flextable::align(i=c(1,8,15), align = 'left', part = 'body') %>%
  
  autofit()%>%
  fit_to_width(max_width = 7.25) %>%
  fontsize(size = 9, part = 'header') %>%
  fontsize(size = 8, part = 'body') %>%
  set_caption(paste0('Variable names and descriptions used in the R code to derive an estimate of infrastructure and personnel costs.'))

AllDescTable
```

\newpage

```{r Table2, echo = F}

pckgs <- c('stringr', 'knitr', 'kableExtra', 'Hmisc', 'formattable', 'flextable')

for(pck in pckgs){
  if ((is.na(installed.packages()[,"Package"][pck]))==T){
    install.packages(pck, dependencies = T)
  }
  library(pck,character.only = T)

}


Info1 <- c(rep(('Mosquito and Site Information'), 2))
MosquitoSites <- c('MaunaLoa.Mos.Sites', "Malama Ki; Nanawale; Bryson's; Waiakea; Cooper; Crater; Pu'u")#)
MosquitoDensity <- c('MaunaLoa.Mos.Density.km', '4,546; 78,547; 14,597; 29,001; 27,615; 1,637; 618')
MosquitoElevation <- c('MaunaLoa.Elev.m', '25; 36; 314; 885; 1,024; 1,177; 1,247')
AlakaiArea <- c('Alakai.Area.ToCntrl.km', paste0(round(TreatementArea), ' kilometers squared'))
SexRatio <- c('FemalePercent', '50% (Assumes an equal sex ratio)')
OverfloodingRatio <- c('Overflooding_Multiplier', '10 (10:1 overflooding ratios are commonly used for a control efficacy of 99% (Zheng et al. 2019; Kandul et al. 2019))')

Info2 <- c(rep(('Basic Infrastructure Costs'), 2))
InitialYearsCosts <- c('Year1.Only.Items', "ACL2 modification; Irradiator; Mosquito.Sex.Sorters (6); larvae Rearing Units (5); adult cages (100); ovitraps (300); BG traps (50); PCR Machine")
Year1.Only.Costs <- c('Year1.Only.Costs', '$800,000; $250,000; $6,900; $134,500; $11,040; $2,400; $7,500; $47,000')
Electricity <- c('Electricity', '$2,000.00 x 12')
LabCosts <- c('LaboratorySpace', 'median price of a 800 meter squared modular facility (see Supp. Mat. Section 2 for price quotes)') # assumed you can
MiscItems <- c('AllOtherYear.Items', 'PCR Buffers, reagents, primers, Taq, Misc. Equipment, Misc. Field Supplies.')
MiscCosts <- c('AllOtherYear.Costs', '$30,000')

# From Dr. Zhiyong Xi:
# "Normally I would suggest starting with a space 300-500 m2 and targeting for producing 1 million males per week (see the attached PPT that I used for IAEA meeting last year). It would make too costly and not feasible if the production scale is low (e.g, 100-200k) as you will still need space for adult, larvae rearing, sex separation, irradiator, adult package and quality control. In another word, you may not save too much space with a low production scale. Thus, when you mention “to house 1 rearing unit associated staff etc., a facility would need at minimum a 12x30 foot laboratory space”, I am afraid this space is not enough for you to produce this amount. I think a minimum size of mass rearing facility would need two mobile 24x60 foot laboratories, which should be able to produce 500k to 1 million males per week (or even more if system optimized)..."
LaboratorySpace <- 800 * median(c((171000/((72*60)* 0.092903)),
                                        (150000/((60*60)* 0.092903)),
                                        (180000/((60*48)* 0.092903))))

Info3 <- c(rep(('Position and Personnel Costs'), 2))
PositionType <-c('Personnel.Des', 'Mass Rearing; Quality Control')
PositionWageMR <- c('Wage.Mass.Rearing', '$20.00')
PositionWageQC <- c('Wage.Quality.Control', '$25.00')
PositionHours <- c('HoursPerYear', '260 * 8')
PositionFringe <- c('Fringe', 'Research Corporation of the University of Hawai\u02BBi Fringe/Indirect is set at 61.56% for 2018.')

AllDescrip <- data.frame(rbind(Info1, MosquitoSites, MosquitoDensity, MosquitoElevation, AlakaiArea, SexRatio, OverfloodingRatio, Info2, InitialYearsCosts, Year1.Only.Costs, Electricity, LabCosts, MiscItems, MiscCosts, Info3, PositionType, PositionWageMR, PositionWageQC, PositionHours, PositionFringe))


colnames(AllDescrip) <- c('Variable', 'Description.Of.Variable')
# row.names(AllDescrip) <- NULL#rep(NA, nrow(AllDescrip))
# AllDescrip
AllDescTable2 <- flextable(data.frame(AllDescrip))%>%
  set_header_labels(Variable = ("Coded Variable"),  Description.Of.Variable = ('Default Variable Value')) %>%
  theme_booktabs(bold_header = T) %>% #theme_zebra(odd_header="transparent") %>%
  flextable::align(align = 'center', part = 'all') %>%
  # bold(i = c(1,8,15), bold=TRUE, part = 'body') %>%
  # italic(i = c(1,8,15), italic = TRUE, part = "body") %>%
  # italic(j = 1, italic = TRUE, part = "body") %>%
  # hline(i=c(1,7:8, 14:15), part = "body", border = officer::fp_border()) %>%#
  hline(i=c(1), part = "header", border = officer::fp_border()) %>%
  hline_top(part="header", border = officer::fp_border()) %>%
  merge_h(i=c(1,8,15), part = 'body') %>%
  flextable::align(i=c(1,8,15), align = 'left', part = 'body') %>%
  autofit()%>%
  fit_to_width(max_width = 7.25) %>%
  fontsize(size = 9, part = 'header') %>%
  fontsize(size = 8, part = 'body') %>%
  set_caption(paste0('Variable names and values used in the R code to derive an estimate of infrastructure and personnel costs.'))

# note = expression(paste(italic("Note: "), "Market concentration averages in the United States, United Kingdom, and the \nNetherlands are, respectively, 1920, 1388, and 1244"))
AllDescTable2
```

\newpage

```{r Table3, echo = F}

# Purchase power parity to 1 international US dollar
# World Bank Data access (international) from app WDI
WDI.PPP <- WDI(indicator = "PA.NUS.PPP", country = c('IN', 'CN', 'MX', 'SG')) # WorldBank Data of PPP to the international Dollar
Sites <- c('India', 'China', 'Mexico', 'Singapore', 'Kaua`i')
SiteYears <- c('1972-1973', '2016-2017', '2019', '2021', '2022')
India.PPP <- WDI.PPP[which(WDI.PPP$country == 'India'& WDI.PPP$year %in% c(2021)),3] # using 1990 as it was the first year PPP was projected
China.PPP <- mean(WDI.PPP[which(WDI.PPP$country == 'China'& WDI.PPP$year %in% c(2021)),3])
Mexico.PPP <- WDI.PPP[which(WDI.PPP$country == 'Mexico'& WDI.PPP$year %in% c(2021)),3]
Singapore.PPP <- WDI.PPP[which(WDI.PPP$country == 'Singapore'& WDI.PPP$year %in% c(2021)),3]

# Bureau of Economic Analyais Data accession (U.S. regional), can use bea.R, but hard to do
# Must first sign up for an API key here: https://apps.bea.gov/api/signup/
# My key =  CCD48AED-237D-4EB9-9E57-448F8DBB7BA8
# Just accessed from: https://apps.bea.gov/iTable/iTable.cfm?reqid=70&step=1&acrdn=8
# From 2020, set to update in december 2022 for 2021
Kauai.RPP <- 1-(111.985-100)/100

All.PPP <- round(c(India.PPP,  China.PPP, Mexico.PPP, Singapore.PPP, Kauai.RPP), 2)

# Inflation
# derived from the CPI inflation calculator: https://data.bls.gov/cgi-bin/cpicalc.pl?cost1=1.00&year1=197301&year2=202206
# developed by the bureua of labor statistics
# All inflation was defined for January
# 1972 inflation to 2022 7.21 # India
# 1973 ----------------- 6.96 # India
# 2016 ----------------- 1.25 # China
# 2017 ----------------- 1.22 # China
# 2019 ----------------- 1.18 # Mexico
# 2021 ----------------- 1.13 # Singapore
# 2022 ----------------- 1    # Kauai
Culicidae <- c('Cx. quinquefasciatus (syn: Cx. fatigans)', 'Ae. albopictus', 'Ae. aegypti', 'Ae. aegypti', 'Cx. quinquefasciatus')
AvgInflationFactor <- c(mean(c(7.21, 6.69)), mean(c(1.25, 1.22)), 1.18, 1.13, 1)
Study <- c("Singh <ita>et al</ita>. 1975; Singh et al. 1977", 'Zheng et al. 2019','Martín-Park et al. 2022', 
           'Soh et al. 2021', 'This Study')
StudyYears <- c('1972-1973', '2016-2017', '2019', '2021', '2022')
StudyHectares <- c(NA, 50, 1, 709, 11700)
AvgCost <- c('$40-50 per million pupae', 
             '$13-175 to produce 11,640-158,136 HC males/ha/week', 
             '$340 per 4,000 IIT/SIT males', 
             '$22.7 million per year across Singapore (2010 US$)', 
             "-")
IITmaleSexRatio <- c(mean(c(0.9, 0.59)),0.5, NA, NA, 0.5)

Mess1 <- c('Singh ', 'Zheng ', 'Martín-Park ', 'Soh ', 'This Study')
Mess2 <- c('et al., ', 'et al., ', 'et al., ', 'et al., ', NA)
Mess3 <- c('1975; 1977', '2019', '2022', '2021', NA)


AllFactors <- cbind(NA, Mess1, Mess2, Mess3, Sites, Culicidae, StudyYears,  AvgInflationFactor, All.PPP, AvgCost)#,  StudyHectares, IITmaleSexRatio)
colnames(AllFactors) <- c('A', 'A1', 'A2', 'A3', 'B', 'C','D', 'E', 'F', 'G')

ComparisonTable <- flextable(data.frame(AllFactors),  col_keys = c('A', 'B', 'C','D', 'E', 'F', 'G')) %>% # retains but doesn't graph A1 -A3
  colformat_num(na_str = '-') %>%
  set_header_labels(A = 'Study', 
                    B = 'Location',
                    C = 'Culicid studied', 
                    D = 'Year Estimated', 
                    E = 'Estimated Inflation (to 2022 US$)', 
                    F = 'Purchase Power Parity (to US$)', 
                    G = 'Published Cost (US$)') %>%
  compose(j = 1, value = as_paragraph(A1, ' ', as_i(A2),' ', A3)) %>% 
  set_header_labels(A = "Study") %>%
  
  theme_booktabs(bold_header = T) %>% #theme_zebra(odd_header="transparent") %>%
  flextable::align(align = 'center', part = 'all') %>%
  italic(j = 3, italic = TRUE, part = "body") %>%
  
  autofit()%>%
  
  fit_to_width(max_width = 7.25) %>%
  fontsize(size = 9, part = 'header') %>%
  fontsize(size = 8, part = 'body') %>%
  set_caption(paste0('Information from studies used to compare cost etimates of IIT/SIT male production derived elsewhere to that estimated for production in the U.S. on Kaua`i.  If multiple years are given for the study, inflation was derived for the average of those years. ')) %>%
  
  footnote(value = as_paragraph(c("International Purchasing Power Parity (PPP) derived from the WorldBank and accessed through the WDI application in R")), part = 'header', i = 1, j = 4, ref_symbols = c('1')) %>%
  
  footnote(value = as_paragraph(c("Kaua`i Regional Purchasing Power Parity (PPP) derived from the  U.S Bureau of Economic Analysis: https://www.bea.gov/news/2021/real-personal-consumption-expenditures-and-personal-income-state-2020")), part = 'header', i = 1, j = 4, ref_symbols = c('2'))  %>%
  
  footnote(value = as_paragraph(c("Inflation (to 2022 US$) was calculated using the Consumer Price Index (CPI) inflation calculator developed by the U. S. Bureau of Labor Statistics: https://www.bls.gov/data/inflation_calculator.html")), part = 'header', i = 1, j = 5, ref_symbols = c('3'))  %>%
  
  fontsize(part = 'footer', size = 8) %>%
  italic(part = 'footer', italic = T)

# note = expression(paste(italic("Note: "), "Market concentration averages in the United States, United Kingdom, and the \nNetherlands are, respectively, 1920, 1388, and 1244"))
ComparisonTable 


```

\newpage

(ref:foo1) `r paste0("Calculator output for male southern house mosquito *Culex quinquefasciatus* IIT/SIT mass release production needs as projected for a ",  Alakai.Area.ToCntrl.km, " km\u00B2 area.  Each row represents a proxy location in which densities have been defined.  The elevation of the proxy site as well as the number of wild type males projected into an equivalent site with an area of ",  Alakai.Area.ToCntrl.km, " km\u00B2 is shown.   Italicized areas have elevations equivalent the Alaka\u02BBi Wilderness Reserve.  An overflooding ratio of 10:1 is used to infer the amount of IIT mosquitoes needed to control mosquito densities at the proxy site.  The rate used column identifies how many larval rearing units (and its associated infrastructure) are necessary to rear the number of IIT males.  In the table a rate of one is equivalent to the production of \u2264 1 million IIT/SIT Culicid using the default (1:1) sex ratio.")`

```{r Table4, echo = F, cache=T, tab.cap = "(ref:foo1)"}


# rm(list = ls())
# try(graphics.off(), T)

# Area in km^2
# FemalePercent in proportion * 100
# Overflooding_Multiplier in the number of laboratory males wanted for every wildtype female

LaboratorySpaceA <- 800 * median(c((171000/((72*60)* 0.092903)),
                                        (150000/((60*60)* 0.092903)),
                                        (180000/((60*48)* 0.092903))))

IrraditatorA <- 250000

CostEst <- function(FemalePercent, # Percent used to determine sex ration.  Percent of the laboratory reared individuals that are female.
                    Overflooding_Multiplier, # The number of IIT males to be released in relation to a single wild-type
                    Area, # The size of the area to treat
                    LaboratorySpace, # predicted cost of an area necessary to rear 1.5 million male IIT 
                    Irradiator, # The Cost of an irradiator
                    FringeCst = NULL, # Technicians and workers Indirect costs/fringe: NULL = 0.6156
                    Wage.Mass.Rearing = NULL, # Mass rearing worker wages (per hour): NULL = 20
                    Wage.Quality.Control = NULL, #QC workers wages (per hour): NULL = 25
                    HoursPerYear = NULL, # Hours that colonies must be maintained per year (to calculate yearly wages): NULL = 260 * 8
                    ACL2 = NULL,# Cost of upgrading a standard rearing area necessary to rear 1.5 million IIT males (i.e. LaboratorySpace) to an ACL-2 facility NULL = 800000
                    Electricity, # estimated yearly electricity usage to rear 1.5 million IIT males/year 
                    Table = F) # run to export table (T or F)
  {
  

  
  if(is.null(ACL2)){
    ACL2 <- 800000
  }

  LaboratorySpace <- LaboratorySpace + ACL2
  
  # rm(list = ls())
  # try(graphics.off(), T)
  
  # Ecology and Biology
  MaunaLoa.Mos.Density.km <- c(4546,78547,14597,29001,27615,1637,618)#,0,0)
  MaunaLoa.Mos.Sites <- c('Malama Ki','Nanawale',"Bryson's",'Waiakea','Cooper','Crater',"Pu'u")#,'CJR',"Solomon's")
  MaunaLoa.Elev.m <- c(25,	36,	314,	885,	1024,	1177,	1247)#,	1678,	1686)
  Alakai.Area.ToCntrl.km <- Area# kilometers squared
  # FemalePercent <- 70 # Sex ratio
  # Overflooding_Multiplier <- 10 # Multiplier to derive the ratio needed for control
  
  # Operations/Supplies Costs
  Year1.Only.Items <- c('Irradiator', 'Mosquito.Sex.Sorters (6)', 'larvae Rearing Units (5)',
                        'adult cages (100)', 'ovitraps (300)', 'BG traps (50)', 'PCR Machine', 'ACL-2 upgrade')#, 'modulare office (60x24ft)')
  Year1.Only.Costs <- c(Irradiator, 6900, 134500, 11040, 2400, 7500, 47000)#, 40000)
  
  # Office Space <- #, 'modulare office (60x24ft)' can be split with $800/month utilities
  # https://www.willscot.com/mobile-offices/modular-complexes/60-x-24-Modular-Office
  # or
  # https://www.willscot.com/FLEX
  # Electricity <- 2000 * 12
  # From Dr. Zhiyong Xi:
  # "Normally I would suggest starting with a space 300-500 m2 and targeting for producing 1 million males per week (see the attached PPT that I used for IAEA meeting last year). 
  # It would make too costly and not feasible if the production scale is low (e.g, 100-200k) as you will still need space for adult, 
  # larvae rearing, sex separation, irradiator, adult package and quality control. 
  # In another word, you may not save too much space with a low production scale. Thus, when you mention “to house 1 rearing unit associated staff etc., a facility would 
  # need at minimum a 12x30 foot laboratory space”, I am afraid this space is not enough for you to produce this amount.
  # I think a minimum size of mass rearing facility would need two mobile 24x60 foot laboratories, which should be able to produce 
  # 

  # 500k to 1 million males per week (or even more if system optimized)..." ()
    # With the current technology, it is difficult to produce 500k males from 1 million larvae. It should be around 300K (or yield rate 30%).
  # LaboratorySpace <- 800 * median(c((171000/((72*60)* 0.092903)),
  #                                       (150000/((60*60)* 0.092903)),
  #                                       (180000/((60*48)* 0.092903))))
  
  # Personel Costs
  Personel.Des <- c('Mass Rearing', 'Quality Control')#, 'Feild Release', 'Community Education')
  if(is.null(Wage.Mass.Rearing)){
    Wage.Mass.Rearing <- 20 #15 dollars/hour
  }
  if(is.null(Wage.Quality.Control)){  
    Wage.Quality.Control <- 25 #17 dollars/hour
  }
  
  if(is.null(HoursPerYear)){  
    HoursPerYear <- 260 * 8 # 260 is 52 weeks/year 5 days/week * 8  hours per day
  }

  # RCUH fringe is set at 61.56% for 2018 see:
  # http://www.ors.Hawaii.edu/index.php/apply/budget-development/fringe-benefit-rates
  if(is.null (FringeCst)){
    Fringe <- 0.6156
  }else{
    Fringe <- FringeCst
  }
  
  # Misc Costs
  AllOtherYear.Items <- 'Misc PCR/Lab/Field Supplies'
  AllOtherYear.Costs <- 30000 # ensureing that it only changes for every 0.5 increment
  
  ##################################################################################
  ###########DO NOT MODIFY PAST THIS SECTION########################################
  ##################################################################################
  
  pckgs <- c('stringr', 'kableExtra', 'Hmisc', 'formattable', 'flextable')
  
  for(pck in pckgs){
    if ((is.na(installed.packages()[,"Package"][pck]))==T){
      install.packages(pck, dependencies = T)
    }
    library(pck,character.only = T)
    
  }
  
  #Bio
  r = 1-(FemalePercent/100) #male proportion given female percent
  # From author of Samuel et al papter: Adam - I'll have to go back to the paper myself but as I recall that abundance estimate was based on mean larval abundance in hapuu cavities, hapuu caviy laravl occupancy and mean number of hapuu cavities.  So unless it states other wise its all adults.  If its just females Mike would have assumed a 1:1 sex ratio and halved it.  Let me check the paper and see if I can come up with a more certain answer.  Dennis
  wildtypefmales <- 0.5
  WildType.Males.km <- (((Alakai.Area.ToCntrl.km*MaunaLoa.Mos.Density.km)) * wildtypefmales) #/(wildtypefmales)) * 0.5 #(Samuels et al. 2014 numbers are only for females) assumes wildtype equal sex ratio
  # OVerflooding ratio is defined as the ratio of sterile to wild males
  Wolb.Males.Needed.km <- round(WildType.Males.km*Overflooding_Multiplier)
  
  #Office
  OfficeCosts <- LaboratorySpace + Electricity
  
  #Personel
  Wage <- c(Wage.Mass.Rearing, Wage.Quality.Control)
  Personel.CossA <- rep(HoursPerYear*Wage)#, length(Personel.Des)) # 260 hours per year
  Personel.Costs <- Personel.CossA # removing 6 positions because community education and feild release
  Fringe.Costs <- Personel.Costs * Fringe
  Tot.Pers.Costs <- (Personel.Costs + Fringe.Costs)  * c(8,3)
  
  
  #COSTS FOR A Facility 1-300k males
  # (defined by assuming that each 1 mosquito larvae rearing unit can
  # break 300k males)
  # what to rear a min. of 500 - 1 million males...
  # 1/1.5 = 0.6666667 initial cost estimates were for 1.5 million males.  This is for ~ 1 million
  # 0.5/1.5 = 0.3333333 this is for ~ 500k males
  Year1.Only.Costs.300k <- Year1.Only.Costs
  Year1.Only.Costs.300k[2:6]  <- Year1.Only.Costs[2:6]/5
  OfficeCosts.300k <- OfficeCosts/5 # Assumes 2*24*26 ft containers is min at $120k
  Tot.Pers.Costs.300k <- (Personel.Costs + Fringe.Costs)  * (c(8,3)/5)
  AllOtherYear.Costs.300k <- AllOtherYear.Costs/5
  
  MaxCeiling <- 1000000 * (0.3)#(r)# 1 million Culicid per rearing unit, 30% male production
  
  Wolb.Males.Produced <- (Wolb.Males.Needed.km/wildtypefmales) * r # divide by wildtypefmales to put it back into male/female amount
  
  PropWildToLab <- Wolb.Males.Produced/Wolb.Males.Needed.km
  diff.ratio <- ceiling(signif(round(Wolb.Males.Needed.km/MaxCeiling, 2),2))
  
  
  # ensureing a min of a million mailes to be reared
  # diff.ratio[which(diff.ratio < round(500000/MaxCeiling))] <- ceiling(500000/MaxCeiling)
  
  # Defining the numbers for each scenario
  AmountNeeded <- data.frame()
  for(rate in diff.ratio){
    
    # YEAR 1 COSTS
    Yr1.ItemCostJnk <- Year1.Only.Costs.300k
    Yr1.ItemCostJnk[2:6]  <- Year1.Only.Costs.300k[2:6] * rate
    # PCR machine is for each 1.5 million so
    rate2 <- ceiling(rate/5)
    Yr1.ItemCostJnk[7]  <- Year1.Only.Costs.300k[7] * rate2
    
    Yr1.PersCostJnk <- (Personel.Costs + Fringe.Costs)  * ((c(8,3)/5)*rate)
    Yr1.MiscJnk <- AllOtherYear.Costs.300k*rate
    
    rate3 <- rate#ceiling(rate/2.5)
    Yr1.OfficeCostsJnk <- OfficeCosts.300k * rate3
    Yr1.TotalCosts <- currency(sum(Yr1.ItemCostJnk, Yr1.PersCostJnk, Yr1.MiscJnk, Yr1.OfficeCostsJnk))
    
    
    # SUBSEQUENT YEAR COSTS
    SUB.PersCostJnk <- (Personel.Costs + Fringe.Costs)  * ((c(8,3)/5)*rate)
    SUB.MiscJnk <- AllOtherYear.Costs.300k*rate
    SUB.OfficeCostsJnk <- Electricity * rate3
    SUB.TotalCosts <- currency(sum(SUB.PersCostJnk, SUB.MiscJnk, SUB.OfficeCostsJnk))
    
    AmountNeeded <- rbind(AmountNeeded, cbind(rate, round(Yr1.TotalCosts), round(SUB.TotalCosts)))#Alakai.Area.ToCntrl.km,
    
  }
  AmountNeeded$V3 <- currency(AmountNeeded$V3)
  AmountNeeded$V2 <- currency(AmountNeeded$V2)
  
  
  AmountNeeded2 <- data.frame(cbind(MaunaLoa.Mos.Sites,  MaunaLoa.Elev.m, WildType.Males.km, Wolb.Males.Needed.km, AmountNeeded))#
  
  colnames(AmountNeeded2) <- capitalize(c('Equivalent Site', 'Elevation (m)', 'Wild Type Males', 'IIT:Wild Type Males (10:1)',
                                          'Rate Used', 'First Year Cost ($)', 'Subsequent Year Costs ($)'))
  
  # modifying flextable
  # env <- parent.env(loadNamespace("flextable")) # The imports
  # unlockBinding("htmlEscape", env)
  # assign("htmlEscape", function(text, attribute = FALSE) text, envir=env)
  # lockBinding("htmlEscape", env)
  
  Partitions <- c(5,7)
  AmountNeeded3 <- AmountNeeded2
  if(Table == T){
    PrCntrlTable1 <- flextable(data.frame(AmountNeeded3)) %>%
      #color(i = c(6:7), color="darkred", part = 'body') %>%
      italic(i = c(6:7), italic = TRUE, part = "body") %>%
      # bold(i = c(6:7), bold = TRUE, part = "body") %>%
      # italic(j = 1, italic = TRUE, part = "body") %>%
      # bold(j = 1, bold = TRUE, part = "body") %>%
      set_header_labels(Equivalent.Site = "Site",
                        Elevation..m. = 'Elevation (m)',
                        Wild.Type.Males = 'Wild Type Males',
                        IIT.Wild.Type.Males..10.1. = 'IIT:Wild Type Males (10:1)',
                        Rate.Used = 'Rate Used',
                        First.Year.Cost.... = 'First Year Cost ($)',
                        Subsequent.Year.Costs.... = 'Subsequent Year Costs ($)') %>%
      
      theme_booktabs(bold_header = T) %>% #theme_zebra(odd_header="transparent") %>%
      flextable::align(align = "center", part = "header") %>%
      valign(valign = "center", part = "all") %>%
      # hline(i=c(1,5:6), part = "body", border = officer::fp_border()) %>%
      # hline(i=c(1), part = "header", border = officer::fp_border()) %>%
      hline(i=c(7), part = "body") %>%#, border = officer::fp_border(width = 3, color = 'darkred')) %>%
      hline(i=c(1), part = "header", border = officer::fp_border()) %>%
      hline_top(part="header", border = officer::fp_border()) %>%
      #vline(j=1, part = "body", border = officer::fp_border()) %>%
      fontsize(part = "header", size = 12) %>%
      flextable::align(align = 'center', part = 'all') %>%
      # align(d'da) %>%
      colformat_int(j = 2:7, big.mark = ",") %>%
      autofit() %>%
      fontsize(size = 12, part = 'body') %>%
      fit_to_width(max_width = 7.25) %>%
      
      footnote(value = as_paragraph(c('Kokee State Park Visitors Center Elevation is ~1,115 meters; Alakai Swamp Elevation is ~1,219-1,402 meters.',
                                      paste0('Alakai Wilderness Reserve with a 2 kilometer buffer has a combined area of ', round(TreatementArea), ' kilometers squared.'),
                                      'This does not include mosquito dispersal/application costs.')), part = 'header', i = 1, j = c(2,4,6),
               ref_symbols = c('1', '2', '3')) %>%
      fontsize(part = 'footer', size = 8) %>%
      italic(part = 'footer', italic = T)#,
    
    
    
    # set_caption(paste0('IIT/SIT Male *Culex quinquefasciatus* Mass Release Production and Costs for a ',                                    Alakai.Area.ToCntrl.km, ' km^2 area.  In the table a rate of one is equivalent to the production of \u2264 1 million IIT/SIT Culicid using the 0.43:1 female biased sex ratio. Those areas highlighted in red have elevations relatively equivalent to the elevation of Alakai Swamp.  Please note: this does NOT include costs associated with community outreach or field releases.')) %>%
    
    PrCntrlTable1
  }else{
      AmountNeeded3
  }
}

see1 <- CostEst(FemalePercent = 50, 
                Overflooding_Multiplier = 10, 
                Area = round(TreatementArea), 
                LaboratorySpace = LaboratorySpaceA, 
                Irradiator = IrraditatorA,
                Electricity = 2000 * 12,
                Table = T)

# see$body$dataset[7,6]
see1
```

\newpage

(ref:foo2) `r paste0("The male southern house mosquito *Culex quinquefasciatus* IIT/SIT mass release production needs for a ",  Alakai.Area.ToCntrl.km, " km\u00B2 area.  Each row represents a proxy location in which densities have been defined.  The elevation of the proxy site as well as the number of wild type males projected into an equivalent site with an area of ",  Alakai.Area.ToCntrl.km, " km\u00B2 is shown.   Italicized areas have elevations equivalent the Alaka\u02BBi Wilderness Reserve.  An overflooding ratio of 10:1 is used to infer the amount of IIT mosquitoes needed to control mosquito densities at the proxy site.  The rate used column identifies how many larval rearing units (and its associated infrastructure) are necessary to rear the number of IIT males.  In the table a rate of one is equivalent to the production of \u2264 1 million IIT/SIT Culicid using the default (1:1) sex ratio.")`

```{r Table5, echo = F, cache=T, tab.cap = "(ref:foo2)"}

# Equal sex ration (all good)
see2 <- CostEst(FemalePercent = 70, 
                Overflooding_Multiplier = 10, 
                Area = round(TreatementArea), 
                LaboratorySpace = LaboratorySpaceA, 
                Irradiator = IrraditatorA, 
                Electricity = 2000 * 12, 
                Table = F)

# No Lab
see3 <- CostEst(FemalePercent = 50, 
                Overflooding_Multiplier = 10, 
                Area = round(TreatementArea), 
                LaboratorySpace = 0, 
                Irradiator = IrraditatorA,
                Electricity = 2000 * 12,
                Table = F)
# No Irradiator
see4 <- CostEst(FemalePercent = 50,
                Overflooding_Multiplier = 10,
                Area = round(TreatementArea),   
                LaboratorySpace = LaboratorySpaceA, 
                Irradiator = 0,
                Electricity = 2000 * 12,
                Table = F)

# See2A <- rbind(rep('0.43:1 Male:Female Sex Ratio', ncol(see2)), see2)
# See3A <- rbind(rep('No Laboratory Costs Added', ncol(see3)), see3)
# See4A <- rbind(rep('No Irradiator Costs Added', ncol(see4)), see4)

See2A <- rbind(rep(NA, ncol(see2)), see2)
See3A <- rbind(rep(NA, ncol(see3)), see3)
See4A <- rbind(rep(NA, ncol(see4)), see4)

See2A[1,1] <- '0.43:1 Male:Female Sex Ratio'
See3A[1,1] <- 'No Laboratory Costs Added'
See4A[1,1] <- 'No Irradiator Costs Added'

SeeAll <- rbind(See2A[c(1,3,7:8),], See3A[c(1,3,7:8),], See4A[c(1,3,7:8),])

AllOutTable <- flextable(data.frame(SeeAll)) %>%
  #color(i = c(6:7), color="darkred", part = 'body') %>%
  italic(i = c(3:4, 7:8, 11:12), italic = TRUE, part = "body") %>%
  # bold(i = c(3:4, 7:8, 11:12), bold = TRUE, part = "body") %>%
  # italic(j = 1, italic = TRUE, part = "body") %>%
  # bold(j = 1, bold = TRUE, part = "body") %>%
  set_header_labels(Equivalent.Site = "Site",
                    Elevation..m. = 'Elevation (m)',
                    Wild.Type.Males = 'Wild Type Males',
                    IIT.Wild.Type.Males..10.1. = 'IIT:Wild Type Males (10:1)',
                    Rate.Used = 'Rate Used',
                    First.Year.Cost.... = 'First Year Cost (US$)',
                    Subsequent.Year.Costs.... = 'Subsequent Year Costs (US$)') %>%
  
  theme_booktabs(bold_header = T) %>% #theme_zebra(odd_header="transparent") %>%
  flextable::align(align = "center", part = "header") %>%
  valign(valign = "center", part = "all") %>%
  merge_h_range(i = c(1,5,9), j1 = 1, j2 = 7, part = "body") %>%
  # hline(i=c(1,5:6), part = "body", border = officer::fp_border()) %>%
  # hline(i=c(1), part = "header", border = officer::fp_border()) %>%
  # hline(i=c(4, 8, 12), part = "body") %>%#, border = officer::fp_border(width = 3, color = 'darkred')) %>%
  hline(i=c(1), part = "header", border = officer::fp_border()) %>%
  hline_top(part="header", border = officer::fp_border()) %>%
  #vline(j=1, part = "body", border = officer::fp_border()) %>%
  fontsize(part = "header", size = 12) %>%
  flextable::align(align = 'center', part = 'all') %>%
  flextable::align(align = 'left', i = c(1, 5, 9)) %>%
  # italic(i = c(1, 5, 9), italic = F, part = "body") %>%
  # align(d'da) %>%
  colformat_int(j = 2:7, big.mark = ",") %>%
  autofit() %>%
  fontsize(size = 12, part = 'body') %>%
  fit_to_width(max_width = 7.25) %>%
  
  footnote(value = as_paragraph(c('Kokee State Park Visitors Center Elevation is ~1,115 meters; Alakai Swamp Elevation is ~1,219-1,402 meters.',
                                  paste0('Alakai Wilderness Reserve with a 2 kilometer buffer has a combined area of ', round(TreatementArea), ' kilometers squared.'),
                                  'This does not include mosquito dispersal/application costs.')), part = 'header', i = 1, j = c(2,4,6),
           ref_symbols = c('1', '2', '3')) %>%
  fontsize(part = 'footer', size = 8) %>%
  italic(part = 'footer', italic = T)#,


AllOutTable
 
```

\newpage

(ref:foo5) `r paste0("Comparison of infrastructure costs developed for other Culicidae with that developed for *Culex quinquefasciatus* here.  The cost per Hectare (Ha) per year, and the cost per 1000 IIT/SIT males produced is used as a basis for comparing previous estimates to that projected for Kaua", knitr::asis_output("\u02BB"), "i.  The Purchasing Power Parity (PPP) is the purchasing power of the average U.S. dollar in relation to a country or state.  Here the PPP is used to control for the variation in international and state purchasing power, in relation to the Kaua", knitr::asis_output("\u02BB"),"i projection.  The values used for the Kaua", knitr::asis_output("\u02BB"),"i projection are the averages of Crater and Pu", knitr::asis_output("\u02BB"),"u sites, areas that represent primary forest bird refugia.")`

```{r Table6, echo = F, cache=T, tab.cap = "(ref:foo5)"}

# All inflation was defined for January
# 1972 inflation to 2022 7.21 # India
# 1973 ----------------- 6.96 # India
# 2016 ----------------- 1.25 # China
# 2017 ----------------- 1.22 # China
# 2019 ----------------- 1.18 # Mexico
# 2021 ----------------- 1.13 # Singapore

#----------------------
# Singh et al. 1975
# Cost of mass production with salary of 1 million pupae in 1975 is $40 Under controled conductions
# Inflation from the bueru of labor statistics: https://data.bls.gov/cgi-bin/cpicalc.pl?cost1=1&year1=197501&year2=202206
# 1 dollar in 1972 had same buying power as 7.21 dollars in 2022
# Day 1 and 2 sex ratio - 0.9 and 0.59
# 1990 PPP is 5.5
India.PriceHaYear <- NA
India.CostUnit1000 <- (mean(40, 50)/(1000000 * mean(c(0.9, 0.59)))) * 100  * 1000 * AvgInflationFactor[1]


#---------------------
# Martín-Park et al. - 2022 - Pilot trial using mass field-releases of sterile
# “We found that the cost of producing IIT-SIT wAlbB males is competitive, provided a building for the mosquito factory is already in place (i.e., no construction costs are included). The LCB-UADY committed to this project a production of 4,000 Ae. aegypti males to be released in a 50 ha-area every week (2,000 males released per hectare twice per week), with corresponding costs of 340 USD.”
# $340/50 ha * 52 = $353.2/ha/year
Mexico.PriceHaYear <- (340/50) * 100 * 52 * AvgInflationFactor[2] # 100 is to convert to pennies
Mexico.CostUnit1000 <- ceiling(((Mexico.PriceHaYear)/(4000*52))*1000)

#-----------------------
# Zheng et al. - 2019 - Incompatible and sterile insect techniques combine
# “Here, we provide the actual cost of the combined IIT/SIT trial in release site 1 and 2 between 2016-2017, as reported in the main text of the current study. For our standard male pupae production of 5 million/week, we estimate an overall cost of 1,105 USD per million pupae produced. We released between 11,640-158,136 HC males/ha/week in site 1, and 36,000- 155,333/ha/week in site 2, with corresponding costs of 13-175 and 40-172 USD/ha/week, respectively. Considering that we spent 21 USD/ha/week on monitoring the mosquito population, and 20 USD/ha/week on terrestrial releasing HC males, our final overall cost was 54-216 USD/ha/week.”
# $13-175 /ha/week * 52 = $676-$9,100/ha/year
China.PriceHaYear <- mean(c(13, 175)) * 100 * 52 * AvgInflationFactor[3]# 100 is to convert to pennies
China.CostUnit1000 <- ceiling((China.PriceHaYear/mean((c(11640, 158136)*52)))*1000) 

#---------------------------------

# From Soh et al. 2021 - Economic Impact of Dengue in Singapore from 2010 to 2020 and the Cost-Effectiveness of Wolbachia Interventions
# “Assuming steady state costs of SG$40 Million (Mn) (2010US$22.7Mn) per year,…”
# Cost: $40 million per year
# Urban land area: https://data.worldbank.org/indicator/AG.LND.TOTL.K2?locations=SG
# 709km2* 100 (km to Ha conversion) = 70,900 Ha 
# $40,000,000/70,900 ha = $564.18/ha/year


Singapore.Price <- 22700000* 100 * AvgInflationFactor[4]# 100 is to convert to pennies
Singapore.PriceHaYear <- ceiling(Singapore.Price/(709 * 100))  
Singapore.CostUnit <- NA


# Singh et al. 1977 Cost of mass production with salary of 1 millino pupae in 1972 is $50 under ambient conditions


#------------------------------
# This paper
# 117 km2 * 100 (km2 to ha conversion) = 11,700 ha
# (Min $592,937 Max $51,026,328)/11700 ha = $50.68-$4,361.23/year
# Need to talk about purchasing power parity between China and the US (4.187): https://data.worldbank.org/indicator/PA.NUS.PPP?locations=CN
# and between Hawaii and the rest of the US 112%: https://www.bea.gov/news/2021/real-personal-consumption-expenditures-and-personal-income-state-2020
# Hawaii.PriceHaYear <- (c(592937, 51026328)/(117*100))* 100# 100 is to convert to pennies
# Hawaii.CostUnit1000 <- (Hawaii.PriceHaYear/c(((723060/(117*100))*52), ((91899990/(117*100))*52))) * 1000

# Year two and above (i.e. no facility) for Crater and Puu, with Irradiator
# Price parity rate was determined averaged from the application year(s) of the study
# using see2 IIT/SIT table
Hawaii.PriceHaYear <- mean(c(see1$body$dataset[7,7])/(117*100))* 100# 100 is to convert to pennies
Hawaii.CostUnit1000 <- ceiling(Hawaii.PriceHaYear/mean(c((c(see1$body$dataset[7,4])/(117*100))*52)) * 1000)

PriceParityIndia <- ceiling((India.CostUnit1000*All.PPP[1])*All.PPP[5])
PriceParityToChina <- ceiling((China.CostUnit1000*All.PPP[2])*All.PPP[5]) # application year 2016 and 2017
PriceParityToMexico <- ceiling((Mexico.CostUnit1000*All.PPP[3])*All.PPP[5]) # application year 2019
# PriceParityToMississipi <- ceiling((Hawaii.CostUnit1000) * (0.878)) # application year 2022


Locations <- c('India', 'China', 'Mexico', 'Singapore', 'Kaua`i')
AvgIIT.CostHaYear <- c(India.PriceHaYear,
                       China.PriceHaYear, 
                       Mexico.PriceHaYear,
                       Singapore.PriceHaYear, 
                       Hawaii.PriceHaYear)/100

AvgIIT.Cost1000 <- c(India.CostUnit1000, 
                     China.CostUnit1000,
                     Mexico.CostUnit1000,
                      NA, 
                     Hawaii.CostUnit1000)/100
# PurchasingPowerParity <- c(NA, (sum(3.99, 4.18)/2), 9.65, 0.89)
AvgIITParity.Cst1000 <- c(PriceParityIndia , 
                          PriceParityToChina, 
                          PriceParityToMexico, 
                          NA, 
                          Hawaii.CostUnit1000)/100
CulicidaeCosts <- c('Cx. quinquefasciatus', 
                    'Ae. albopictus', 
                    'Ae. aegypti', 
                    'Ae. aegypti', 
                    'Cx. quinquefasciatus')

AllParities <- data.frame(Locations, CulicidaeCosts, currency(AvgIIT.CostHaYear), currency(AvgIIT.Cost1000), currency(AvgIITParity.Cst1000))

Mess1 <- c('Singh ', 'Zheng ', 'Martín-Park ', 'Soh ', 'This Study')
Mess2 <- c('et al. ', 'et al. ', 'et al. ', 'et al. ', NA)
Mess3 <- c('1975; 1977', '2019', '2022', '2021', NA)

AllParities <- data.frame(NA, Mess1, Mess2, Mess3,# CulicidaeCosts,
                          currency(AvgIIT.CostHaYear), currency(AvgIIT.Cost1000),
                          currency(AvgIITParity.Cst1000))

# AllFactors <- cbind(NA, Mess1, Mess2, Mess3, Culicidae, StudyYears,  AvgInflationFactor, All.PPP, AvgCost)#,  StudyHectares, IITmaleSexRatio)
# colnames(AllFactors) <- c('A', 'A1', 'A2', 'A3', 'B', 'C','D', 'E', 'F')#, 'G', 'H')

# ComparisonTable <- flextable(data.frame(AllFactors), 
#                              col_keys = c('A', 'B', 'C','D', 'E', 'F'))%>% # retains but doesn't graph A1 -A3


names(AllParities) <- c('A', 'A1', 'A2', 'A3', 'B', 'C', 'D')#, 'E')

# names(AllParities) <- c('Location', 'Cost/Ha/Year ($)', 'Cost/1000 IIT-SIT males ($)', 'Purchasing Power Parity (PPP)', '1000 IIT-SIT male PPP to Kauai Costs ($)')

CostParityTable <- flextable(data.frame(AllParities), 
                             col_keys = c('A', 'B', 'C','D'))%>% #, 'E'
  set_header_labels(A = 'Study', 
                   # B = 'Targeted Culicid', 
                    B = 'Average Cost/Ha/Year (2022 US$)', 
                    C = 'Average Cost per 1000 IIT/SIT males (2022 US$)',
                    D = 'Cost Equivalence to Kaua`i for 1000 IIT/SIT males using PPP (2022 US$)') %>%
  colformat_num(na_str = '-') %>%
    compose(j = 1, value = as_paragraph(A1, ' ', as_i(A2),' ', A3)) %>% 
  set_header_labels(A = "Study") %>%
  theme_booktabs(bold_header = T) %>% #theme_zebra(odd_header="transparent") %>%
  flextable::align(align = 'center', part = 'all') %>%
  autofit()%>%
  fit_to_width(max_width = 7.25) %>%
  fontsize(size = 9, part = 'header') %>%
  fontsize(size = 8, part = 'body') %>%
 italic(j = c(2), italic = TRUE, part = "body") %>%


  footnote(value = as_paragraph(c('Total Singapore treatment area (7,900 Ha) for Soh et al. (2022) was derived from the World Bank table found here:  https://data.worldbank.org/indicator/AG.LND.TOTL.K2?locations=SG')), part = 'body', i = c(4), j = 1, ref_symbols = c('1')) %>%
  
  fontsize(part = 'footer', size = 8) %>%
  italic(part = 'footer', italic = T)#,

CostParityTable


```

\newpage
