# Supplementary material for: A mass rearing cost calculator for the control of Culex quinquefasciatus in Hawaiʻi using the incompatible insect technique
Source: Parasit Vectors. 2022 Dec 5;15:453. doi: 10.1186/s13071-022-05522-1 (PMC9724328; doi:10.1186/s13071-022-05522-1)
Supplement: Supplementary file 2 — Additional file 2: Code S2. A folder containing all of the R markdown code used to develop the manuscript and example reports. The contents of this folder can be used to reproduce all analyses and reports presented here. [file 13071_2022_5522_MOESM2_ESM.zip › Supp_Mat_Code_S2/MosquitoRelease_Manuscript_S1_PandV3.Rmd]

---
title: "A mass-rearing cost calculator for the control of *Culex quinquefasciatus* in Hawai\u02BBi using IIT"
author: 
- \n
- "**Adam E. Vorsino^1^***, **Zhiyong Xi^2^**"
- \n
- "^1^Strategic Habitat Conservation Program, Ecological Services, Pacific Islands Fish and Wildlife Office, U.S. Fish and Wildlife Service, 300 Ala Moana Blvd Ste. 3-122, Honolulu, Hawai\u02BBi 96850"
- \n
- "^2^Department of Microbiology and Molecular Genetics, Michigan State University, 314 Giltner Hall, 293 Farm Lane, East Lansing, Michigan 48824"
- \n
- \n
- "*Corresponding author: Adam_Vorsino@fws.gov"
- "AEV: Adam_Vorsino@fws.gov"
- "ZX: xizy@msu.edu"
output:
  bookdown::word_document2:
  # bookdown::markdown_document2:
    # base_format: officedown::rdocx_document
    fig_caption: true
    toc: no
    number_sections: false
    reference_docx: "word-styles-reference-02_NoNumbering.docx"
font-family: Times New Roman
bibliography: Itemized_Mosquito_Infra_Costs.bib
csl: parasites-and-vectors.csl # downloaded from Zotero website
editor_options: 
  chunk_output_type: console
---

```{r include = FALSE, echo = F, cache = F}
options(knitr.duplicate.label = "allow")
knitr::knit_hooks$set(inline = function(x) {
  prettyNum(x, big.mark=",")
})

knitr::opts_chunk$set(fig.cap = "", fig.path = "Plot")
knitr::opts_chunk$set(tab.cap.pre = "Table ", tab.cap.sep = ": ")

knitr::opts_chunk$set(cache = F, warning = FALSE,
                      message = FALSE, cache.lazy = FALSE, echo = FALSE)
pckgs <- c('stringr', 'knitr', 'kableExtra', 'Hmisc', 'formattable', 'flextable')#, 'huxtable')'kable', 
for(pck in pckgs){
  if ((is.na(installed.packages()[,"Package"][pck]))==T){
    install.packages(pck, dependencies = T)
  }
  library(pck,character.only = T)
 
}
```
# Supplemental Materials Section 1: Code used to infer infrastructure costs
Below are two versions of the same code.  The first is the function used throughout this manuscript to assess costs and compare sites.  It can be made to output a table to an Integrated Development Environment (IDE) such as [Rstudio], and can be used in R to enable additional modifications and report development.  The second code outputs an *.html* document that will be placed in a folder called *MosquitoCosts* on the desktop of your computer.  The *MosquitoCosts* folder will be automatically generated by the code.  The html document produced by this code should open automatically as a tab on your internet browser.  

## Cost estimator function with table output for *C. quinquefasciatus* cost calculator
```{r CostTable3,  cache = F, echo = T, eval = F}

CostEst <- function(FemalePercent, # Percent used to determine sex ration.  Percent of the laboratory reared individuals that are female.
                    Overflooding_Multiplier, # The number of IIT males to be released in relation to a single wild-type
                    Area, # The size of the area to treat
                    LaboratorySpace, # predicted cost of an area necessary to rear 1.5 million male IIT 
                    Irradiator, # The Cost of an irradiator
                    FringeCst = NULL, # Technicians and workers Indirect costs/fringe: NULL = 0.6156
                    Wage.Mass.Rearing = NULL, # Mass rearing worker wages (per hour): NULL = 20
                    Wage.Quality.Control = NULL, #QC workers wages (per hour): NULL = 25
                    HoursPerYear = NULL, # Hours that colonies must be maintained per year (to calculate yearly wages): NULL = 260 * 8
                    ACL2 = NULL,# Cost of upgrading a standard rearing area necessary to rear 1.5 million IIT males (i.e. LaboratorySpace) to an ACL-2 facility NULL = 800000
                    Electricity, # estimated yearly electricity usage to rear 1.5 million IIT males/year 
                    Table = F) # run to export table (T or F)
  {
  

  
  if(is.null(ACL2)){
    ACL2 <- 800000
  }

  LaboratorySpace <- LaboratorySpace + ACL2
  
  # Ecology and Biology
  MaunaLoa.Mos.Density.km <- c(4546,78547,14597,29001,27615,1637,618)#,0,0)
  MaunaLoa.Mos.Sites <- c('Malama Ki','Nanawale',"Bryson's",'Waiakea','Cooper','Crater',"Pu'u")#,'CJR',"Solomon's")
  MaunaLoa.Elev.m <- c(25,	36,	314,	885,	1024,	1177,	1247)#,	1678,	1686)
  Alakai.Area.ToCntrl.km <- Area# kilometers squared
  # FemalePercent <- 70 # Sex ratio
  # Overflooding_Multiplier <- 10 # Multiplier to derive the ratio needed for control
  
  # Operations/Supplies Costs
  Year1.Only.Items <- c('Irradiator', 'Mosquito.Sex.Sorters (6)', 'larvae Rearing Units (5)',
                        'adult cages (100)', 'ovitraps (300)', 'BG traps (50)', 'PCR Machine', 'ACL-2 upgrade')#, 'modulare office (60x24ft)')
  Year1.Only.Costs <- c(Irradiator, 6900, 134500, 11040, 2400, 7500, 47000)#, 40000)

  # Personel Costs
  Personel.Des <- c('Mass Rearing', 'Quality Control')#, 'Feild Release', 'Community Education')
  if(is.null(Wage.Mass.Rearing)){
    Wage.Mass.Rearing <- 20 #15 dollars/hour
  }
  if(is.null(Wage.Quality.Control)){  
    Wage.Quality.Control <- 25 #17 dollars/hour
  }
  
  if(is.null(HoursPerYear)){  
    HoursPerYear <- 260 * 8 # 260 is 52 weeks/year 5 days/week * 8  hours per day
  }

  if(is.null (FringeCst)){
    Fringe <- 0.6156
  }else{
    Fringe <- FringeCst
  }
  
  # Misc Costs
  AllOtherYear.Items <- 'Misc PCR/Lab/Field Supplies'
  AllOtherYear.Costs <- 30000 # ensureing that it only changes for every 0.5 increment
  
  ##################################################################################
  ###########DO NOT MODIFY PAST THIS SECTION########################################
  ##################################################################################
  
  pckgs <- c('stringr', 'kableExtra', 'Hmisc', 'formattable', 'flextable')
  
  for(pck in pckgs){
    if ((is.na(installed.packages()[,"Package"][pck]))==T){
      install.packages(pck, dependencies = T)
    }
    library(pck,character.only = T)
    
  }
  
  #Bio
  r = 1-(FemalePercent/100) #male proportion given female percent
  wildtypefmales <- 0.5
  WildType.Males.km <- (((Alakai.Area.ToCntrl.km*MaunaLoa.Mos.Density.km)) * wildtypefmales) 
  Wolb.Males.Needed.km <- round(WildType.Males.km*Overflooding_Multiplier)
  
  #Office
  OfficeCosts <- LaboratorySpace + Electricity
  
  #Personel
  Wage <- c(Wage.Mass.Rearing, Wage.Quality.Control)
  Personel.CossA <- rep(HoursPerYear*Wage)
  Personel.Costs <- Personel.CossA
  Fringe.Costs <- Personel.Costs * Fringe
  Tot.Pers.Costs <- (Personel.Costs + Fringe.Costs)  * c(8,3)
  
  
  #COSTS FOR A Facility 1-300k males
  Year1.Only.Costs.300k <- Year1.Only.Costs
  Year1.Only.Costs.300k[2:6]  <- Year1.Only.Costs[2:6]/5
  OfficeCosts.300k <- OfficeCosts/5 
  Tot.Pers.Costs.300k <- (Personel.Costs + Fringe.Costs)  * (c(8,3)/5)
  AllOtherYear.Costs.300k <- AllOtherYear.Costs/5
  
  MaxCeiling <- 1000000 * (0.3)#(r)# 1 million Culicid per rearing unit, 30% male production
  
  Wolb.Males.Produced <- (Wolb.Males.Needed.km/wildtypefmales) * r 
  PropWildToLab <- Wolb.Males.Produced/Wolb.Males.Needed.km
  diff.ratio <- ceiling(signif(round(Wolb.Males.Needed.km/MaxCeiling, 2),2))
  
  
  # ensureing a min of a million mailes to be reared
  # diff.ratio[which(diff.ratio < round(500000/MaxCeiling))] <- ceiling(500000/MaxCeiling)
  
  # Defining the numbers for each scenario
  AmountNeeded <- data.frame()
  for(rate in diff.ratio){
    
    # YEAR 1 COSTS
    Yr1.ItemCostJnk <- Year1.Only.Costs.300k
    Yr1.ItemCostJnk[2:6]  <- Year1.Only.Costs.300k[2:6] * rate
    rate2 <- ceiling(rate/5)
    Yr1.ItemCostJnk[7]  <- Year1.Only.Costs.300k[7] * rate2
    
    Yr1.PersCostJnk <- (Personel.Costs + Fringe.Costs)  * ((c(8,3)/5)*rate)
    Yr1.MiscJnk <- AllOtherYear.Costs.300k*rate
    
    rate3 <- rate
    Yr1.OfficeCostsJnk <- OfficeCosts.300k * rate3
    Yr1.TotalCosts <- currency(sum(Yr1.ItemCostJnk, Yr1.PersCostJnk, Yr1.MiscJnk, Yr1.OfficeCostsJnk))
    
    
    # SUBSEQUENT YEAR COSTS
    SUB.PersCostJnk <- (Personel.Costs + Fringe.Costs)  * ((c(8,3)/5)*rate)
    SUB.MiscJnk <- AllOtherYear.Costs.300k*rate
    SUB.OfficeCostsJnk <- Electricity * rate3
    SUB.TotalCosts <- currency(sum(SUB.PersCostJnk, SUB.MiscJnk, SUB.OfficeCostsJnk))
    
    AmountNeeded <- rbind(AmountNeeded, cbind(rate, round(Yr1.TotalCosts), round(SUB.TotalCosts)))
    
  }
  AmountNeeded$V3 <- currency(AmountNeeded$V3)
  AmountNeeded$V2 <- currency(AmountNeeded$V2)
  
  
  AmountNeeded2 <- data.frame(cbind(MaunaLoa.Mos.Sites,  MaunaLoa.Elev.m, WildType.Males.km, Wolb.Males.Needed.km, AmountNeeded))#
  
  colnames(AmountNeeded2) <- capitalize(c('Equivalent Site', 'Elevation (m)', 'Wild Type Males', 'IIT:Wild Type Males (10:1)',
                                          'Rate Used', 'First Year Cost ($)', 'Subsequent Year Costs ($)'))
  
  
  Partitions <- c(5,7)
  AmountNeeded3 <- AmountNeeded2
  if(Table == T){
    PrCntrlTable1 <- flextable(data.frame(AmountNeeded3)) %>%
      italic(i = c(6:7), italic = TRUE, part = "body") %>%
      set_header_labels(Equivalent.Site = "Site",
                        Elevation..m. = 'Elevation (m)',
                        Wild.Type.Males = 'Wild Type Males',
                        IIT.Wild.Type.Males..10.1. = 'IIT:Wild Type Males (10:1)',
                        Rate.Used = 'Rate Used',
                        First.Year.Cost.... = 'First Year Cost ($)',
                        Subsequent.Year.Costs.... = 'Subsequent Year Costs ($)') %>%
      
      theme_booktabs(bold_header = T) %>%
      flextable::align(align = "center", part = "header") %>%
      valign(valign = "center", part = "all") %>%
      hline(i=c(7), part = "body") %>%
      hline(i=c(1), part = "header", border = officer::fp_border()) %>%
      hline_top(part="header", border = officer::fp_border()) %>%
      fontsize(part = "header", size = 12) %>%
      flextable::align(align = 'center', part = 'all') %>%
      colformat_int(j = 2:7, big.mark = ",") %>%
      autofit() %>%
      fontsize(size = 12, part = 'body') %>%
      fit_to_width(max_width = 7.25) %>%
      
      footnote(value = as_paragraph(c('Kokee State Park Visitors Center Elevation is ~1,115 meters; Alakai Swamp Elevation is ~1,219-1,402 meters.',
                                      paste0('Alakai Wilderness Reserve with a 2 kilometer buffer has a combined area of ', round(TreatementArea), ' kilometers squared.'),
                                      'This does not include mosquito dispersal/application costs.')), part = 'header', i = 1, j = c(2,4,6),
               ref_symbols = c('1', '2', '3')) %>%
      fontsize(part = 'footer', size = 8) %>%
      italic(part = 'footer', italic = T)#,

    PrCntrlTable1
  }else{
      AmountNeeded3
  }
}


# Example used for Table 1 in manuscript

# LaboratorySpaceA <- 800 * median(c((171000/((72*60)* 0.092903)),
#                                         (150000/((60*60)* 0.092903)),
#                                         (180000/((60*48)* 0.092903))))
# 
# IrraditatorA <- 250000
# 
# see1 <- CostEst(FemalePercent = 50, 
#                 Overflooding_Multiplier = 10, 
#                 Area = round(TreatementArea), 
#                 LaboratorySpace = LaboratorySpaceA, 
#                 Irradiator = IrraditatorA,
#                 Electricity = 2000 * 12,
#                 Table = T)
# 
# see1

```


## Cost estimator code with HTML table output for *C. quinquefasciatus* cost calculator
```{r CostTable2,  cache = F, echo = T, eval = F}
rm(list = ls())
try(graphics.off(), T)

# Ecology and Biology
MaunaLoa.Mos.Density.km <- c(4546,78547,14597,29001,27615,1637,618)
MaunaLoa.Mos.Sites <- c('Malama Ki','Nanawale',"Bryson's",'Waiakea','Cooper','Crater',"Pu'u")
MaunaLoa.Elev.m <- c(25,	36,	314,	885,	1024,	1177,	1247)
Alakai.Area.ToCntrl.km <- 24
FemalePercent <- 50 
Overflooding_Multiplier <- 10
# Operations/Supplies/Office Costs
Year1.Only.Items <- c('Irradiator', 'Mosquito.Sex.Sorters (6)', 'larvae Rearing Units (5)',
                      'adult cages (100)', 'ovitraps (300)', 'BG traps (50)', 'PCR Machine')#, 'modulare office (60x24ft)')
Year1.Only.Costs <- c(200000, 6900, 134500, 11040, 2400, 7500, 47000)#, 40000)

Electricity <- 2000 * 12

ACL2 <- 800000

LaboratorySpace <- 800 * median(c((171000/((72*60)* 0.092903)),
                                        (150000/((60*60)* 0.092903)),
                                        (180000/((60*48)* 0.092903))))

# Personel Costs
Personel.Des <- c('Mass Rearing', 'Quality Control')
Wage.Mass.Rearing <- 15
Wage.Quality.Control <- 17
HoursPerYear <- 260 * 8 

Fringe <- 0.6156

# Misc Costs
AllOtherYear.Items <- 'Misc PCR/Lab/Field Supplies'
AllOtherYear.Costs <- 30000


########################################################################
#DO NOT MODIFY PAST THIS SECTION########################################
########################################################################

pckgs <- c('stringr', 'kableExtra', 'Hmisc', 'formattable', 'flextable')

for(pck in pckgs){
  if ((is.na(installed.packages()[,"Package"][pck]))==T){
    install.packages(pck, dependencies = T)
  }
  library(pck,character.only = T)
  
}

WorkFolder <- paste0(file.path(Sys.getenv("USERPROFILE"),"Desktop"), '/MosquitoCosts/') # Desktop location
if(dir.exists(WorkFolder) == F){
  dir.create(WorkFolder)
}


setwd(WorkFolder)

#Bio
r = 1-(FemalePercent/100) #male proportion given female percent
wildtypefmales <- 0.5
WildType.Males.km <- (((Alakai.Area.ToCntrl.km*MaunaLoa.Mos.Density.km)) * (wildtypefmales)) #(Samuels et al. 2014 numbers)
Wolb.Males.Needed.km <- round(WildType.Males.km*Overflooding_Multiplier)

#Office
OfficeCosts <- LaboratorySpace + Electricity + ACL2

#Personel
Wage <- c(Wage.Mass.Rearing, Wage.Quality.Control)
Personel.CossA <- rep(HoursPerYear*Wage)#, length(Personel.Des)) # 260 hours per year
Personel.Costs <- Personel.CossA # removing 6 positions because community education and feild release
Fringe.Costs <- Personel.Costs * Fringe
Tot.Pers.Costs <- (Personel.Costs + Fringe.Costs)  * c(8,3)


#COSTS FOR A Facility 1-300k males
# (defined by assuming that each 1 mosquito larvae rearing unit can
# make 300k males (1 million total)
Year1.Only.Costs.300k <- Year1.Only.Costs
Year1.Only.Costs.300k[2:6]  <- Year1.Only.Costs[2:6]/5
OfficeCosts.300k <- OfficeCosts/5 # 800 m^2 facility/2 = 400m^2 facility
Tot.Pers.Costs.300k <- (Personel.Costs + Fringe.Costs)  * (c(8,3)/5)
AllOtherYear.Costs.300k <- AllOtherYear.Costs/5

MaxCeiling <- 1000000 * (0.3)# 1 million Culicid per rearing unit, 30% male production

Wolb.Males.Produced <- (Wolb.Males.Needed.km/wildtypefmales) * r # divide by wildtypefmales to put it back into male/female amount

PropWildToLab <- Wolb.Males.Produced/Wolb.Males.Needed.km
diff.ratio <- ceiling(signif(round(Wolb.Males.Needed.km/MaxCeiling, 2),2))

# Defining the numbers for each scenario
AmountNeeded <- data.frame()
for(rate in diff.ratio){

  # YEAR 1 COSTS
  Yr1.ItemCostJnk <- Year1.Only.Costs.300k
  Yr1.ItemCostJnk[2:6]  <- Year1.Only.Costs.300k[2:6] * rate
  # PCR machine is for each 1.5 million so
  rate2 <- ceiling(rate/5)
  Yr1.ItemCostJnk[7]  <- Year1.Only.Costs.300k[7] * rate2

  Yr1.PersCostJnk <- (Personel.Costs + Fringe.Costs)  * ((c(8,3)/5)*rate)
  Yr1.MiscJnk <- AllOtherYear.Costs.300k*rate


  rate3 <- rate#ceiling(rate/2.5)
  Yr1.OfficeCostsJnk <- OfficeCosts.300k * rate3
  Yr1.TotalCosts <- currency(sum(Yr1.ItemCostJnk, Yr1.PersCostJnk, Yr1.MiscJnk, Yr1.OfficeCostsJnk))


  # SUBSEQUENT YEAR COSTS
  SUB.PersCostJnk <- (Personel.Costs + Fringe.Costs)  * ((c(8,3)/5)*rate)
  SUB.MiscJnk <- AllOtherYear.Costs.300k*rate
  SUB.OfficeCostsJnk <- Electricity * rate3
  SUB.TotalCosts <- currency(sum(SUB.PersCostJnk, SUB.MiscJnk, SUB.OfficeCostsJnk))

  AmountNeeded <- rbind(AmountNeeded, cbind(rate, round(Yr1.TotalCosts), round(SUB.TotalCosts)))#Alakai.Area.ToCntrl.km,

}
AmountNeeded$V3 <- currency(AmountNeeded$V3)
AmountNeeded$V2 <- currency(AmountNeeded$V2)


AmountNeeded2 <- data.frame(cbind(MaunaLoa.Mos.Sites,  MaunaLoa.Elev.m, WildType.Males.km, Wolb.Males.Needed.km, AmountNeeded))#

colnames(AmountNeeded2) <- capitalize(c('Equivalent Site', 'Elevation (m)', 'Wild Type Males', 'IIT:Wild Type Males (10:1)',
                                        'Rate Used', 'First Year Cost ($)', 'Subsequent Year Costs ($)'))
for(tocomma in 2:4){
  AmountNeeded2[,tocomma] <- comma(AmountNeeded2[, tocomma], digits = 0L)
}


Partitions <- c(5,7)
#'Area of Control (sqr. km.)',
PrCntrlTable <- kable(AmountNeeded2,
                      caption = paste0('<b>IIT/SIT Male <i>Culex quinquefasciatus</i> Mass Release Production and Costs for a ',
                                                      Alakai.Area.ToCntrl.km,
                                                      ' km<sup>2</sup> area.  In the table a rate of 1 is equivalent to the production of &le; 500,000 IIT/SIT males.
                                                      This does NOT include costs associated with community outreach or field releases.</b>'),
                      escape = F, format = 'html') %>%
  kable_styling("striped", full_width = F) %>%
  group_rows(toupper(paste0("Low Elevation")), 1, Partitions[1]-1, indent = F) %>%
  group_rows(toupper(paste0("Mid Elevation")), Partitions[1], Partitions[2], indent = F) %>%
  row_spec(row = 0, bold = T, align = 'center') %>%
  row_spec(row = 1:nrow(AmountNeeded2), align = 'center') %>%
  add_footnote(c('Note: Kokee State Park Visitors Center Elevation is ~1,115 meters; Alakai Swamp Elevation is ~1,219-1,402 meters.',
                 'Note: Kokee State Park and Kuia Natural Area Reserve have a combined area of 24 square kilometers.',
                 'Note: This does not include mosquito dispersal/application costs.'), notation = 'number')

kableExtra:::as_image(PrCntrlTable, file = paste0(WorkFolder, 'Rearing Costs for ',
                                     Alakai.Area.ToCntrl.km , 'sqr.km_1.html'))

```
