# Supplementary material for: A mass rearing cost calculator for the control of Culex quinquefasciatus in Hawaiʻi using the incompatible insect technique
Source: Parasit Vectors. 2022 Dec 5;15:453. doi: 10.1186/s13071-022-05522-1 (PMC9724328; doi:10.1186/s13071-022-05522-1)
Supplement: Supplementary file 2 — Additional file 2: Code S2. A folder containing all of the R markdown code used to develop the manuscript and example reports. The contents of this folder can be used to reproduce all analyses and reports presented here. [file 13071_2022_5522_MOESM2_ESM.zip › Supp_Mat_Code_S2/MosquitoRelease_Manuscript_S3_PandV3.Rmd]

---
title: "A mass-rearing cost calculator for the control of *Culex quinquefasciatus* in Hawai\u02BBi using IIT"
author: 
- \n
- "**Adam E. Vorsino^1^***, **Zhiyong Xi^2^**"
- \n
- "^1^Strategic Habitat Conservation Program, Ecological Services, Pacific Islands Fish and Wildlife Office, U.S. Fish and Wildlife Service, 300 Ala Moana Blvd Ste. 3-122, Honolulu, Hawai\u02BBi 96850"
- \n
- "^2^Department of Microbiology and Molecular Genetics, Michigan State University, 314 Giltner Hall, 293 Farm Lane, East Lansing, Michigan 48824"
- \n
- \n
- "*Corresponding author: Adam_Vorsino@fws.gov"
- "AEV: Adam_Vorsino@fws.gov"
- "ZX: xizy@msu.edu"
output:
  bookdown::word_document2:
  # bookdown::markdown_document2:
    # base_format: officedown::rdocx_document
    fig_caption: true
    toc: no
    number_sections: false
    reference_docx: "word-styles-reference-02_NoNumbering.docx"
font-family: Times New Roman
bibliography: Itemized_Mosquito_Infra_Costs.bib
csl: parasites-and-vectors.csl # downloaded from Zotero website
editor_options: 
  chunk_output_type: console
---


```{r include = FALSE, echo = F, cache = F}
options(knitr.duplicate.label = "allow")
knitr::knit_hooks$set(inline = function(x) {
  prettyNum(x, big.mark=",")
})

# knitr::opts_chunk$set(fig.cap = "", fig.path = "Plot")
# knitr::opts_chunk$set(tab.cap.pre = "Table ", tab.cap.sep = ": ")

knitr::opts_chunk$set(cache = F, warning = FALSE,
                      message = FALSE, cache.lazy = FALSE, echo = FALSE)
pckgs <- c('stringr', 'knitr', 'kableExtra', 'Hmisc', 'formattable', 'flextable')#, 'huxtable')'kable', 
for(pck in pckgs){
  if ((is.na(installed.packages()[,"Package"][pck]))==T){
    install.packages(pck, dependencies = T)
  }
  library(pck,character.only = T)
 
}
```

# *Supplemental Materials Section 3:* *example report*: Release cost estimate for control of *C. quinquefasciatus* within `r knitr::asis_output("\u02BB")`i`r knitr::asis_output("\u02BB")`iwi's  (*Drepanis coccinea*) home range

 ```{r, child = 'C:/Users/avorsino/OneDrive - DOI/Desktop/RCode/GitHub/Mosquito_Release_Cost/MosquitoReleaseTable_IiwiAnalysis_Fin.Rmd'}
 
```
